# Supplementary material for: PIF4 enhances DNA binding of CDF2 to co-regulate target gene expression and promote Arabidopsis hypocotyl cell elongation
Source: Nat Plants. 2022 Aug 15;8(9):1082–93. doi: 10.1038/s41477-022-01213-y (PMC9477738; doi:10.1038/s41477-022-01213-y)
Supplement: Supplementary file 1 — Supplementary Tables 1–11: 1, CDF2 ChIP–seq binding peaks assigned to neighbouring genes; 2, PIF4 ChIP–seq binding peaks assigned to neighbouring genes; 3, Common binding peaks of CDF2 and PIF4 assigned to neighbouring genes; 4, ChIP–seq differential binding of CDF2 in pif4 assigned to neighbouring genes; 5, Common genes assigned by differential binding peaks of CDF2 in pif4 and PIF4-binding peaks; 6, Differentially expressed genes (DEGs) in cotyledons and hypocotyls of pif4; 7, Differentially expressed genes (DEGs) in cotyledons and hypocotyls of cdfq; 8, Co-regulated genes in cotyledons of pif4 and cdfq; 9, Co-regulated genes in hypocotyls of pif4 and cdfq; 10, Common DEGs that were bound by both PIF4 and CDF2, and were bound less strongly by CDF2 in pif4; 11, Primers used in this study. [file 41477_2022_1213_MOESM1_ESM.xlsx]

## Sheet: Supplementary Table 1
Supplementary Table 1. CDF2 ChIP-seq binding peaks assigned neighboring genes.
Related to Figure 3.
chromosome	Peak start	Peak End	Peak name	Gene	Gene start	Gene end	Annotation
Chr2	10451677	10452177	peak_1	AT2G24590	10449631	10451184	Symbols: RSZ22a, At-RSZ22a | RNA recognition motif and CCHC-type zinc finger domains containing protein | chr2:10449631-10451184 FORWARD LENGTH=1554
Chr2	10451677	10452177	peak_1	AT2G24592	10451419	10451511	Symbols: | unknown protein; LOCATED IN: endomembrane system; Has 30201 Blast hits to 17322 proteins in 780 species: Archae - 12; Bacteria - 1396; Metazoa - 17338; Fungi - 3422; Plants - 5037; Viruses - 0; Other Eukaryotes - 2996 (source: NCBI BLink). | chr2:10451419-10451511 FORWARD LENGTH=93
Chr2	10451677	10452177	peak_1	AT2G24600	10452116	10454524	Symbols: | Ankyrin repeat family protein | chr2:10452116-10454524 REVERSE LENGTH=2409
Chr1	10378609	10379109	peak_2	AT1G29670	10375763	10377871	Symbols: | GDSL-like Lipase/Acylhydrolase superfamily protein | chr1:10375763-10377871 FORWARD LENGTH=2109
Chr1	10378609	10379109	peak_2	AT1G29680	10377790	10378961	Symbols: | Protein of unknown function (DUF1264) | chr1:10377790-10378961 REVERSE LENGTH=1172
Chr1	10378609	10379109	peak_2	AT1G29690	10379020	10382123	Symbols: CAD1 | MAC/Perforin domain-containing protein | chr1:10379020-10382123 REVERSE LENGTH=3104
Chr3	18362138	18362638	peak_3	AT3G49530	18362443	18364913	Symbols: ANAC062, NTL6, NAC062 | NAC domain containing protein 62 | chr3:18362443-18364913 REVERSE LENGTH=2471
Chr5	25663621	25664121	peak_4	AT5G64120	25659306	25661002	Symbols: | Peroxidase superfamily protein | chr5:25659306-25661002 REVERSE LENGTH=1697
Chr5	25663621	25664121	peak_4	AT5G64130	25664350	25666244	Symbols: | cAMP-regulated phosphoprotein 19-related protein | chr5:25664350-25666244 REVERSE LENGTH=1895
Chr2	9051332	9051832	peak_5	AT2G21100	9048131	9049404	Symbols: | Disease resistance-responsive (dirigent-like protein) family protein | chr2:9048131-9049404 REVERSE LENGTH=1274
Chr2	9051332	9051832	peak_5	AT2G21110	9050290	9050850	Symbols: | Disease resistance-responsive (dirigent-like protein) family protein | chr2:9050290-9050850 REVERSE LENGTH=561
Chr2	9051332	9051832	peak_5	AT2G21120	9051748	9054613	Symbols: | Protein of unknown function (DUF803) | chr2:9051748-9054613 REVERSE LENGTH=2866
Chr1	2886605	2887105	peak_8	AT1G08980	2884411	2886620	Symbols: ATAMI1, AMI1, ATTOC64-I, TOC64-I | amidase 1 | chr1:2884411-2886620 FORWARD LENGTH=2210
Chr1	2886605	2887105	peak_8	AT1G08985	2887285	2887706	Symbols: | AP2/B3-like transcriptional factor family protein | chr1:2887285-2887706 FORWARD LENGTH=422
Chr1	2886605	2887105	peak_8	AT1G08990	2888753	2890959	Symbols: PGSIP5 | plant glycogenin-like starch initiation protein 5 | chr1:2888753-2890959 FORWARD LENGTH=2207
Chr1	18812024	18812524	peak_9	AT1G50750	18809184	18812290	Symbols: | Plant mobile domain protein family | chr1:18809184-18812290 REVERSE LENGTH=3107
Chr1	11114355	11114855	peak_10	AT1G31130	11114701	11116195	Symbols: | unknown protein; FUNCTIONS IN: molecular_function unknown; INVOLVED IN: biological_process unknown; LOCATED IN: cellular_component unknown; EXPRESSED IN: 23 plant structures; EXPRESSED DURING: 13 growth stages; BEST Arabidopsis thaliana protein match is: unknown protein (TAIR:AT4G19950.1); Has 246 Blast hits to 244 proteins in 29 species: Archae - 2; Bacteria - 16; Metazoa - 0; Fungi -…
Chr5	9098967	9099467	peak_11	AT5G26030	9096460	9099185	Symbols: FC1, FC-I, ATFC-I | ferrochelatase 1 | chr5:9096460-9099185 FORWARD LENGTH=2726
Chr5	9098967	9099467	peak_11	AT5G26038	9098791	9098916	Symbols: MIR860A | MIR860a; miRNA | chr5:9098791-9098916 FORWARD LENGTH=126
Chr5	9098967	9099467	peak_11	AT5G26040	9099157	9101636	Symbols: HDA2 | histone deacetylase 2 | chr5:9099157-9101636 REVERSE LENGTH=2480
Chr1	24136787	24137287	peak_12	AT1G64970	24134085	24136109	Symbols: G-TMT, TMT1, VTE4 | gamma-tocopherol methyltransferase | chr1:24134085-24136109 REVERSE LENGTH=2025
Chr1	24136787	24137287	peak_12	AT1G64980	24137517	24139276	Symbols: | Nucleotide-diphospho-sugar transferases superfamily protein | chr1:24137517-24139276 REVERSE LENGTH=1760
Chr5	5532534	5533034	peak_13	AT5G16810	5526742	5529930	Symbols: | Protein kinase superfamily protein | chr5:5526742-5529930 REVERSE LENGTH=3189
Chr5	5532534	5533034	peak_13	AT5G16820	5530273	5532889	Symbols: HSF3, HSFA1B, ATHSFA1B | heat shock factor 3 | chr5:5530330-5532889 FORWARD LENGTH=2560
Chr5	5532534	5533034	peak_13	AT5G16830	5532846	5535252	Symbols: SYP21, ATSYP21, PEP12, ATPEP12, PEP12P | syntaxin of plants 21 | chr5:5532846-5535252 REVERSE LENGTH=2407
Chr5	5532534	5533034	peak_13	AT5G16840	5535869	5538250	Symbols: BPA1 | binding partner of acd11 1 | chr5:5535924-5538151 FORWARD LENGTH=2228
Chr5	323115	323615	peak_14	AT5G01830	320695	323169	Symbols: | ARM repeat superfamily protein | chr5:320695-323169 FORWARD LENGTH=2475
Chr5	323115	323615	peak_14	AT5G01840	324552	325516	Symbols: ATOFP1, OFP1 | ovate family protein 1 | chr5:324552-325516 FORWARD LENGTH=965
Chr5	22737230	22737730	peak_15	AT5G56170	22735915	22737311	Symbols: LLG1 | LORELEI-LIKE-GPI-ANCHORED PROTEIN 1 | chr5:22735915-22737311 FORWARD LENGTH=1397
Chr5	22737230	22737730	peak_15	AT5G56180	22737325	22741031	Symbols: ATARP8, ARP8 | actin-related protein 8 | chr5:22737325-22741016 REVERSE LENGTH=3692
Chr3	21817820	21818320	peak_16	AT3G59020	21810260	21817555	Symbols: | ARM repeat superfamily protein | chr3:21810260-21817555 REVERSE LENGTH=7296
Chr3	21817820	21818320	peak_16	AT3G59030	21819071	21821440	Symbols: TT12, ATTT12 | MATE efflux family protein | chr3:21819071-21821440 FORWARD LENGTH=2370
Chr1	29198125	29198625	peak_19	AT1G77680	29191834	29196287	Symbols: | Ribonuclease II/R family protein | chr1:29191834-29196287 REVERSE LENGTH=4454
Chr1	29198125	29198625	peak_19	AT1G77682	29196543	29197071	Symbols: | Plant thionin family protein | chr1:29196543-29197071 REVERSE LENGTH=529
Chr4	14937498	14937998	peak_20	AT4G30580	14932334	14934528	Symbols: ATS2, EMB1995, LPAT1 | Phospholipid/glycerol acyltransferase family protein | chr4:14932334-14934528 REVERSE LENGTH=2195
Chr4	14937498	14937998	peak_20	AT4G30590	14935623	14936562	Symbols: ENODL12, AtENODL12 | early nodulin-like protein 12 | chr4:14935623-14936562 REVERSE LENGTH=940
Chr4	14937498	14937998	peak_20	AT4G30600	14937840	14941018	Symbols: | signal recognition particle receptor alpha subunit family protein | chr4:14937840-14941018 REVERSE LENGTH=3179
Chr3	8376080	8376580	peak_21	AT3G23390	8375372	8376392	Symbols: | Zinc-binding ribosomal protein family protein | chr3:8375372-8376392 FORWARD LENGTH=1021
Chr3	8376080	8376580	peak_21	AT3G23400	8376444	8378305	Symbols: FIB4 | Plastid-lipid associated protein PAP / fibrillin family protein | chr3:8376444-8378305 REVERSE LENGTH=1862
Chr4	15503362	15503862	peak_22	AT4G32060	15501078	15503593	Symbols: | calcium-binding EF hand family protein | chr4:15501078-15503593 FORWARD LENGTH=2516
Chr4	15503362	15503862	peak_22	AT4G32070	15504662	15507176	Symbols: Phox4 | Octicosapeptide/Phox/Bem1p (PB1) domain-containing protein / tetratricopeptide repeat (TPR)-containing protein | chr4:15504662-15507176 REVERSE LENGTH=2515
Chr2	10136016	10136516	peak_23	AT2G23810	10135605	10137561	Symbols: TET8 | tetraspanin8 | chr2:10135605-10137561 REVERSE LENGTH=1957
Chr5	25116989	25117489	peak_24	AT5G62570	25114320	25117295	Symbols: | Calmodulin binding protein-like | chr5:25114934-25117295 FORWARD LENGTH=2362
Chr5	25116989	25117489	peak_24	AT5G62575	25117488	25118892	Symbols: | unknown protein; FUNCTIONS IN: molecular_function unknown; INVOLVED IN: biological_process unknown; LOCATED IN: mitochondrion; EXPRESSED IN: 25 plant structures; EXPRESSED DURING: 15 growth stages; BEST Arabidopsis thaliana protein match is: unknown protein (TAIR:AT3G47833.1); Has 30201 Blast hits to 17322 proteins in 780 species: Archae - 12; Bacteria - 1396; Metazoa - 17338; Fungi - …
Chr5	25116989	25117489	peak_24	AT5G62576	25118900	25119103	Symbols: | unknown protein; Has 30201 Blast hits to 17322 proteins in 780 species: Archae - 12; Bacteria - 1396; Metazoa - 17338; Fungi - 3422; Plants - 5037; Viruses - 0; Other Eukaryotes - 2996 (source: NCBI BLink). | chr5:25118900-25119103 FORWARD LENGTH=204
Chr5	25116989	25117489	peak_24	AT5G62580	25119863	25122526	Symbols: | ARM repeat superfamily protein | chr5:25119863-25122526 FORWARD LENGTH=2664
Chr5	469792	470292	peak_25	AT5G02270	467108	469110	Symbols: NAP9 | non-intrinsic ABC protein 9 | chr5:467180-469110 REVERSE LENGTH=1931
Chr5	469792	470292	peak_25	AT5G02280	469298	470285	Symbols: | SNARE-like superfamily protein | chr5:469298-470285 FORWARD LENGTH=988
Chr5	469792	470292	peak_25	AT5G02290	470182	472784	Symbols: NAK | Protein kinase superfamily protein | chr5:470182-472784 REVERSE LENGTH=2603
Chr3	3729010	3729510	peak_28	AT3G11810	3727796	3729031	Symbols: | unknown protein; BEST Arabidopsis thaliana protein match is: unknown protein (TAIR:AT2G03330.1); Has 141 Blast hits to 141 proteins in 21 species: Archae - 0; Bacteria - 9; Metazoa - 0; Fungi - 0; Plants - 131; Viruses - 0; Other Eukaryotes - 1 (source: NCBI BLink). | chr3:3727796-3729031 FORWARD LENGTH=1236
Chr3	3729010	3729510	peak_28	AT3G11820	3729305	3731149	Symbols: SYP121, AT-SYR1, ATSYP121, SYR1, ATSYR1, PEN1 | syntaxin of plants 121 | chr3:3729305-3731116 REVERSE LENGTH=1812
Chr3	3729010	3729510	peak_28	AT3G11825	3731762	3732064	Symbols: | Bifunctional inhibitor/lipid-transfer protein/seed storage 2S albumin superfamily protein | chr3:3731762-3732064 FORWARD LENGTH=303
Chr5	26453061	26453561	peak_29	AT5G66190	26450964	26453199	Symbols: ATLFNR1 | ferredoxin-NADP(+)-oxidoreductase 1 | chr5:26450964-26453199 REVERSE LENGTH=2236
Chr5	26453061	26453561	peak_29	AT5G66200	26453460	26455822	Symbols: ARO2 | armadillo repeat only 2 | chr5:26453460-26455822 REVERSE LENGTH=2363
Chr1	9671839	9672339	peak_30	AT1G27760	9668584	9671616	Symbols: SAT32, ATSAT32 | interferon-related developmental regulator family protein / IFRD protein family | chr1:9668584-9671616 FORWARD LENGTH=3033
Chr1	9671839	9672339	peak_30	AT1G27770	9671638	9676157	Symbols: ACA1, PEA1 | autoinhibited Ca2+-ATPase 1 | chr1:9671638-9676157 REVERSE LENGTH=4520
Chr2	18060320	18060820	peak_34	AT2G43490	18054392	18058836	Symbols: | Ypt/Rab-GAP domain of gyp1p superfamily protein | chr2:18054392-18058836 REVERSE LENGTH=4445
Chr2	18060320	18060820	peak_34	AT2G43500	18061925	18066639	Symbols: | Plant regulator RWP-RK family protein | chr2:18061925-18066639 FORWARD LENGTH=4715
Chr4	12871510	12872010	peak_36	AT4G25050	12870006	12871316	Symbols: ACP4 | acyl carrier protein 4 | chr4:12870006-12871316 FORWARD LENGTH=1311
Chr4	12871510	12872010	peak_36	AT4G25070	12872446	12876734	Symbols: | unknown protein; EXPRESSED IN: cultured cell; BEST Arabidopsis thaliana protein match is: unknown protein (TAIR:AT3G48860.2); Has 30201 Blast hits to 17322 proteins in 780 species: Archae - 12; Bacteria - 1396; Metazoa - 17338; Fungi - 3422; Plants - 5037; Viruses - 0; Other Eukaryotes - 2996 (source: NCBI BLink). | chr4:12872482-12876734 FORWARD LENGTH=4253
Chr1	21172496	21172996	peak_37	AT1G56510	21167589	21173632	Symbols: WRR4, ADR2 | Disease resistance protein (TIR-NBS-LRR class) | chr1:21167589-21173632 FORWARD LENGTH=6044
Chr2	720327	720827	peak_38	AT2G02620	717256	719380	Symbols: | Cysteine/Histidine-rich C1 domain family protein | chr2:717256-719380 FORWARD LENGTH=2125
Chr2	720327	720827	peak_38	AT2G02630	723565	725620	Symbols: | Cysteine/Histidine-rich C1 domain family protein | chr2:723565-725620 FORWARD LENGTH=2056
Chr2	15921167	15921667	peak_40	AT2G38040	15917093	15921170	Symbols: CAC3 | acetyl Co-enzyme a carboxylase carboxyltransferase alpha subunit | chr2:15917118-15921169 FORWARD LENGTH=4052
Chr2	15921167	15921667	peak_40	AT2G38050	15921136	15922313	Symbols: DET2, DWF6, ATDET2 | 3-oxo-5-alpha-steroid 4-dehydrogenase family protein | chr2:15921136-15922313 REVERSE LENGTH=1178
Chr2	15921167	15921667	peak_40	AT2G38060	15922557	15925623	Symbols: PHT4;2 | phosphate transporter 4;2 | chr2:15922557-15925623 REVERSE LENGTH=3067
Chr5	17840150	17840650	peak_42	AT5G44280	17835849	17839254	Symbols: ATRING1A, RING1A | RING 1A | chr5:17835849-17839254 REVERSE LENGTH=3406
Chr5	17840150	17840650	peak_42	AT5G44283	17839585	17839656	Symbols: | pre-tRNA | chr5:17839585-17839656 REVERSE LENGTH=72
Chr5	17840150	17840650	peak_42	AT5G44286	17840220	17840304	Symbols: | snoRNA | chr5:17840220-17840304 FORWARD LENGTH=85
Chr5	17840150	17840650	peak_42	AT5G44290	17840424	17843751	Symbols: | Protein kinase superfamily protein | chr5:17840456-17843710 REVERSE LENGTH=3255
Chr5	24625451	24625951	peak_44	AT5G61210	24623299	24625631	Symbols: SNAP33, ATSNAP33, SNP33, ATSNAP33B | soluble N-ethylmaleimide-sensitive factor adaptor protein 33 | chr5:24623299-24625631 FORWARD LENGTH=2333
Chr5	24625451	24625951	peak_44	AT5G61220	24625573	24626923	Symbols: | LYR family of Fe/S cluster biogenesis protein | chr5:24625573-24626923 REVERSE LENGTH=1351
Chr5	24625451	24625951	peak_44	AT5G61228	24627187	24628968	Symbols: CPuORF15 | conserved peptide upstream open reading frame 15 | chr5:24627187-24628968 FORWARD LENGTH=1782
Chr5	24625451	24625951	peak_44	AT5G61230	24627187	24628968	Symbols: | Ankyrin repeat family protein | chr5:24627187-24628968 FORWARD LENGTH=1782
Chr5	4179742	4180242	peak_45	AT5G13160	4176579	4179885	Symbols: PBS1 | Protein kinase superfamily protein | chr5:4176579-4179885 FORWARD LENGTH=3307
Chr5	4179742	4180242	peak_45	AT5G13170	4181042	4183306	Symbols: SAG29, SWEET15, AtSWEET15 | senescence-associated gene 29 | chr5:4181042-4183306 REVERSE LENGTH=2265
Chr5	23961255	23961755	peak_46	AT5G59410	23959573	23960878	Symbols: | Rab5-interacting family protein | chr5:23959573-23960878 REVERSE LENGTH=1306
Chr5	23961255	23961755	peak_46	AT5G59420	23961575	23964824	Symbols: ORP3C | OSBP(oxysterol binding protein)-related protein 3C | chr5:23961575-23964824 FORWARD LENGTH=3250
Chr3	10508986	10509486	peak_49	AT3G28180	10505829	10509239	Symbols: ATCSLC04, CSLC04, ATCSLC4, CSLC4 | Cellulose-synthase-like C4 | chr3:10505829-10509239 FORWARD LENGTH=3411
Chr3	10508986	10509486	peak_49	AT3G28190	10512235	10513057	Symbols: | unknown protein; FUNCTIONS IN: molecular_function unknown; INVOLVED IN: biological_process unknown; LOCATED IN: endomembrane system; Has 2 Blast hits to 2 proteins in 1 species: Archae - 0; Bacteria - 0; Metazoa - 0; Fungi - 0; Plants - 2; Viruses - 0; Other Eukaryotes - 0 (source: NCBI BLink). | chr3:10512235-10513057 FORWARD LENGTH=823
Chr4	16303896	16304396	peak_53	AT4G34020	16298262	16300938	Symbols: | Class I glutamine amidotransferase-like superfamily protein | chr4:16298265-16300938 REVERSE LENGTH=2674
Chr4	16303896	16304396	peak_53	AT4G34030	16301179	16304099	Symbols: MCCB | 3-methylcrotonyl-CoA carboxylase | chr4:16301179-16304099 FORWARD LENGTH=2921
Chr4	16303896	16304396	peak_53	AT4G34035	16304124	16304196	Symbols: | pre-tRNA | chr4:16304124-16304196 FORWARD LENGTH=73
Chr4	16303896	16304396	peak_53	AT4G34040	16304280	16308679	Symbols: | RING/U-box superfamily protein | chr4:16304280-16308679 REVERSE LENGTH=4400
Chr1	29382736	29383236	peak_55	NA	NA	NA
Chr1	26620208	26620708	peak_56	AT1G70590	26618321	26620388	Symbols: | F-box family protein | chr1:26618321-26620388 FORWARD LENGTH=2068
Chr1	26620208	26620708	peak_56	AT1G70600	26620923	26621659	Symbols: | Ribosomal protein L18e/L15 superfamily protein | chr1:26620923-26621659 REVERSE LENGTH=737
Chr1	26620208	26620708	peak_56	AT1G70610	26621961	26626503	Symbols: ATTAP1, TAP1 | transporter associated with antigen processing protein 1 | chr1:26621961-26626503 FORWARD LENGTH=4543
Chr1	3122316	3122816	peak_59	AT1G09630	3118203	3119708	Symbols: ATRAB11C, ATRABA2A, ATRAB-A2A, RAB-A2A, RAB11c | RAB GTPase 11C | chr1:3118203-3119708 REVERSE LENGTH=1506
Chr1	3122316	3122816	peak_59	AT1G09640	3119878	3122526	Symbols: | Translation elongation factor EF1B, gamma chain | chr1:3119967-3122324 FORWARD LENGTH=2358
Chr1	3122316	3122816	peak_59	AT1G09645	3122956	3124578	Symbols: | unknown protein; BEST Arabidopsis thaliana protein match is: unknown protein (TAIR:AT1G57765.1); Has 35333 Blast hits to 34131 proteins in 2444 species: Archae - 798; Bacteria - 22429; Metazoa - 974; Fungi - 991; Plants - 531; Viruses - 0; Other Eukaryotes - 9610 (source: NCBI BLink). | chr1:3122956-3124578 FORWARD LENGTH=1623
Chr1	3122316	3122816	peak_59	AT1G09650	3125807	3127284	Symbols: | F-box and associated interaction domains-containing protein | chr1:3125807-3127284 FORWARD LENGTH=1478
Chr2	18519402	18519902	peak_61	AT2G44900	18511719	18516408	Symbols: ARABIDILLO-1, ARABIDILLO1 | ARABIDILLO-1 | chr2:18511719-18516408 REVERSE LENGTH=4690
Chr2	18519402	18519902	peak_61	AT2G44910	18517887	18519525	Symbols: ATHB4, ATHB-4, HB4 | homeobox-leucine zipper protein 4 | chr2:18517887-18519525 REVERSE LENGTH=1639
Chr5	5233731	5234231	peak_64	AT5G16023	5232731	5232886	Symbols: RTFL18, DVL1 | ROTUNDIFOLIA like 18 | chr5:5232731-5232886 REVERSE LENGTH=156
Chr2	16732755	16733255	peak_66	AT2G40070	16728194	16731606	Symbols: | FUNCTIONS IN: molecular_function unknown; INVOLVED IN: biological_process unknown; LOCATED IN: cellular_component unknown; EXPRESSED IN: 17 plant structures; EXPRESSED DURING: 7 growth stages; BEST Arabidopsis thaliana protein match is: proline-rich family protein (TAIR:AT3G09000.1); Has 108635 Blast hits to 60786 proteins in 2176 species: Archae - 287; Bacteria - 15142; Metazoa - 3941…
Chr3	16201271	16201771	peak_67	AT3G44630	16195955	16201225	Symbols: | Disease resistance protein (TIR-NBS-LRR class) family | chr3:16196046-16201225 FORWARD LENGTH=5180
Chr1	7378059	7378559	peak_68	AT1G21070	7375869	7378147	Symbols: | Nucleotide-sugar transporter family protein | chr1:7375869-7378147 REVERSE LENGTH=2279
Chr1	7378059	7378559	peak_68	AT1G21080	7378538	7382661	Symbols: | DNAJ heat shock N-terminal domain-containing protein | chr1:7378538-7382661 REVERSE LENGTH=4124
Chr2	15883891	15884391	peak_69	AT2G37950	15882488	15883979	Symbols: | RING/FYVE/PHD zinc finger superfamily protein | chr2:15882488-15883979 REVERSE LENGTH=1492
Chr2	272387	272887	peak_70	AT2G01600	268818	272610	Symbols: | ENTH/ANTH/VHS superfamily protein | chr2:268818-272610 FORWARD LENGTH=3793
Chr1	7703087	7703587	peak_74	AT1G21920	7704255	7706140	Symbols: | Histone H3 K4-specific methyltransferase SET7/9 family protein | chr1:7704255-7706140 REVERSE LENGTH=1886
Chr5	26054157	26054657	peak_76	AT5G65205	26050810	26052034	Symbols: | NAD(P)-binding Rossmann-fold superfamily protein | chr5:26050810-26052034 REVERSE LENGTH=1225
Chr5	26054157	26054657	peak_76	AT5G65207	26052245	26052644	Symbols: | unknown protein; BEST Arabidopsis thaliana protein match is: unknown protein (TAIR:AT5G10040.1); Has 30201 Blast hits to 17322 proteins in 780 species: Archae - 12; Bacteria - 1396; Metazoa - 17338; Fungi - 3422; Plants - 5037; Viruses - 0; Other Eukaryotes - 2996 (source: NCBI BLink). | chr5:26052245-26052644 REVERSE LENGTH=400
Chr5	26054157	26054657	peak_76	AT5G65210	26057623	26061104	Symbols: TGA1 | bZIP transcription factor family protein | chr5:26057623-26061104 FORWARD LENGTH=3482
Chr3	5759209	5759709	peak_78	AT3G16857	5755821	5759443	Symbols: ARR1, RR1 | response regulator 1 | chr3:5755821-5759443 FORWARD LENGTH=3623
Chr3	5759209	5759709	peak_78	AT3G16860	5759375	5762235	Symbols: COBL8 | COBRA-like protein 8 precursor | chr3:5759375-5762235 REVERSE LENGTH=2861
Chr5	18383802	18384302	peak_81	AT5G45350	18381837	18383699	Symbols: | proline-rich family protein | chr5:18381837-18383693 REVERSE LENGTH=1857
Chr5	18383802	18384302	peak_81	AT5G45360	18384521	18386785	Symbols: | F-box family protein | chr5:18384521-18386785 REVERSE LENGTH=2265
Chr4	12251175	12251675	peak_82	AT4G23460	12243671	12248950	Symbols: | Adaptin family protein | chr4:12243671-12248950 REVERSE LENGTH=5280
Chr4	12251175	12251675	peak_82	AT4G23470	12249049	12251396	Symbols: | PLAC8 family protein | chr4:12249071-12251396 FORWARD LENGTH=2326
Chr4	12251175	12251675	peak_82	AT4G23490	12251431	12254270	Symbols: | Protein of unknown function (DUF604) | chr4:12251431-12254270 REVERSE LENGTH=2840
Chr4	15021517	15022017	peak_83	AT4G30840	15017615	15019735	Symbols: | Transducin/WD40 repeat-like superfamily protein | chr4:15017615-15019735 REVERSE LENGTH=2121
Chr4	15021517	15022017	peak_83	AT4G30850	15020182	15022445	Symbols: HHP2 | heptahelical transmembrane protein2 | chr4:15020182-15022445 REVERSE LENGTH=2264
Chr4	15021517	15022017	peak_83	AT4G30860	15024472	15027616	Symbols: ASHR3, SDG4 | SET domain group 4 | chr4:15024472-15027616 FORWARD LENGTH=3145
Chr3	19236761	19237261	peak_84	AT3G51850	19232467	19235889	Symbols: CPK13 | calcium-dependent protein kinase 13 | chr3:19232467-19235889 FORWARD LENGTH=3423
Chr3	19236761	19237261	peak_84	AT3G51860	19239427	19242913	Symbols: CAX3, ATHCX1, CAX1-LIKE, ATCAX3 | cation exchanger 3 | chr3:19239427-19242913 FORWARD LENGTH=3487
Chr1	8048771	8049271	peak_87	AT1G22730	8046149	8049039	Symbols: | MA3 domain-containing protein | chr1:8046149-8049039 FORWARD LENGTH=2891
Chr1	8048771	8049271	peak_87	AT1G22740	8049100	8050708	Symbols: RAB7, ATRABG3B, RAB75, RABG3B | RAB GTPase homolog G3B | chr1:8049100-8050708 FORWARD LENGTH=1609
Chr1	8048771	8049271	peak_87	AT1G22750	8050860	8052930	Symbols: | unknown protein; CONTAINS InterPro DOMAIN/s: Protein of unknown function DUF1475 (InterPro:IPR009943); Has 186 Blast hits to 155 proteins in 21 species: Archae - 0; Bacteria - 8; Metazoa - 3; Fungi - 0; Plants - 65; Viruses - 0; Other Eukaryotes - 110 (source: NCBI BLink). | chr1:8050860-8052904 FORWARD LENGTH=2045
Chr3	384253	384753	peak_89	AT3G02130	380726	384405	Symbols: RPK2, TOAD2, CLI1 | receptor-like protein kinase 2 | chr3:380726-384405 FORWARD LENGTH=3680
Chr3	384253	384753	peak_89	AT3G02140	385317	386538	Symbols: TMAC2, AFP4 | AFP2 (ABI five-binding protein 2) family protein | chr3:385317-386538 REVERSE LENGTH=1222
Chr3	7787978	7788478	peak_90	AT3G22104	7789376	7792380	Symbols: | Phototropic-responsive NPH3 family protein | chr3:7789376-7792380 FORWARD LENGTH=3005
Chr3	20752873	20753373	peak_92	AT3G55950	20753691	20756395	Symbols: CCR3, ATCRR3 | CRINKLY4 related 3 | chr3:20753691-20756395 REVERSE LENGTH=2705
Chr2	11671499	11671999	peak_93	AT2G27260	11669655	11670644	Symbols: | Late embryogenesis abundant (LEA) hydroxyproline-rich glycoprotein family | chr2:11669655-11670644 FORWARD LENGTH=990
Chr2	11671499	11671999	peak_93	AT2G27270	11672271	11673208	Symbols: | BEST Arabidopsis thaliana protein match is: Late embryogenesis abundant (LEA) hydroxyproline-rich glycoprotein family (TAIR:AT4G01410.1); Has 250 Blast hits to 250 proteins in 11 species: Archae - 0; Bacteria - 0; Metazoa - 0; Fungi - 0; Plants - 250; Viruses - 0; Other Eukaryotes - 0 (source: NCBI BLink). | chr2:11672271-11673208 FORWARD LENGTH=938
Chr1	9534243	9534743	peak_95	AT1G27440	9529141	9531375	Symbols: GUT2, IRX10, ATGUT1 | Exostosin family protein | chr1:9529141-9531375 REVERSE LENGTH=2235
Chr1	9534243	9534743	peak_95	AT1G27450	9531839	9534114	Symbols: APT1 | adenine phosphoribosyl transferase 1 | chr1:9531839-9534041 FORWARD LENGTH=2203
Chr1	9534243	9534743	peak_95	AT1G27460	9534532	9537561	Symbols: NPGR1 | no pollen germination related 1 | chr1:9534532-9537561 FORWARD LENGTH=3030
Chr3	9674194	9674694	peak_98	AT3G26410	9669416	9671348	Symbols: TRM11, AtTRM11 | methyltransferases;nucleic acid binding | chr3:9669416-9671348 REVERSE LENGTH=1933
Chr3	9674194	9674694	peak_98	AT3G26420	9671517	9676005	Symbols: ATRZ-1A | RNA-binding (RRM/RBD/RNP motifs) family protein with retrovirus zinc finger-like domain | chr3:9671517-9676005 FORWARD LENGTH=4489
Chr3	9674194	9674694	peak_98	AT3G26430	9671517	9675927	Symbols: | GDSL-like Lipase/Acylhydrolase superfamily protein | chr3:9671517-9675927 FORWARD LENGTH=4411
Chr3	9674194	9674694	peak_98	AT3G26440	9676564	9679900	Symbols: | Protein of unknown function (DUF707) | chr3:9676564-9679900 FORWARD LENGTH=3337
Chr1	22053570	22054070	peak_100	AT1G59900	22051295	22053885	Symbols: AT-E1 ALPHA, E1 ALPHA | pyruvate dehydrogenase complex E1 alpha subunit | chr1:22051295-22053885 FORWARD LENGTH=2591
Chr1	22053570	22054070	peak_100	AT1G59910	22053951	22057052	Symbols: | Actin-binding FH2 (formin homology 2) family protein | chr1:22053951-22057052 REVERSE LENGTH=3102
Chr1	23687238	23687738	peak_101	AT1G63820	23682422	23684367	Symbols: | CCT motif family protein | chr1:23682422-23684367 REVERSE LENGTH=1946
Chr1	23687238	23687738	peak_101	AT1G63830	23685093	23687363	Symbols: | PLAC8 family protein | chr1:23685093-23687363 FORWARD LENGTH=2271
Chr4	11006750	11007250	peak_106	AT4G20380	11004517	11006788	Symbols: LSD1 | LSD1 zinc finger family protein | chr4:11004517-11006788 FORWARD LENGTH=2272
Chr4	11006750	11007250	peak_106	AT4G20390	11007035	11008066	Symbols: | Uncharacterised protein family (UPF0497) | chr4:11007035-11008066 FORWARD LENGTH=1032
Chr4	11006750	11007250	peak_106	AT4G20400	11008666	11013860	Symbols: JMJ14, PKDM7B | JUMONJI 14 | chr4:11009693-11013860 FORWARD LENGTH=4168
Chr4	12564817	12565317	peak_107	AT4G24204	12561780	12562974	Symbols: | RING/U-box superfamily protein | chr4:12561780-12562933 REVERSE LENGTH=1154
Chr4	12564817	12565317	peak_107	AT4G24210	12563553	12564482	Symbols: SLY1 | F-box family protein | chr4:12563553-12564482 FORWARD LENGTH=930
Chr4	12564817	12565317	peak_107	AT4G24220	12564945	12566755	Symbols: VEP1, AWI31 | NAD(P)-binding Rossmann-fold superfamily protein | chr4:12564945-12566755 FORWARD LENGTH=1811
Chr5	8757050	8757550	peak_109	AT5G25265	8754553	8756948	Symbols: | unknown protein; FUNCTIONS IN: molecular_function unknown; INVOLVED IN: biological_process unknown; LOCATED IN: plasma membrane, membrane; EXPRESSED IN: cultured cell, leaf; BEST Arabidopsis thaliana protein match is: unknown protein (TAIR:AT2G25260.1); Has 30201 Blast hits to 17322 proteins in 780 species: Archae - 12; Bacteria - 1396; Metazoa - 17338; Fungi - 3422; Plants - 5037; Vir…
Chr5	8757050	8757550	peak_109	AT5G25270	8757547	8762757	Symbols: | Ubiquitin-like superfamily protein | chr5:8757547-8762757 REVERSE LENGTH=5211
Chr1	11739301	11739801	peak_110	AT1G32460	11738118	11739326	Symbols: | unknown protein; Has 19 Blast hits to 19 proteins in 8 species: Archae - 0; Bacteria - 0; Metazoa - 0; Fungi - 0; Plants - 19; Viruses - 0; Other Eukaryotes - 0 (source: NCBI BLink). | chr1:11738118-11739326 FORWARD LENGTH=1209
Chr1	11739301	11739801	peak_110	AT1G32470	11739304	11740361	Symbols: | Single hybrid motif superfamily protein | chr1:11739304-11740361 REVERSE LENGTH=1058
Chr1	11739301	11739801	peak_110	AT1G32480	11741083	11741990	Symbols: IDH-IV | isocitrate dehydrogenase IV | chr1:11741083-11741990 FORWARD LENGTH=908
Chr1	23137593	23138093	peak_111	AT1G62510	23136369	23137191	Symbols: | Bifunctional inhibitor/lipid-transfer protein/seed storage 2S albumin superfamily protein | chr1:23136369-23137191 REVERSE LENGTH=823
Chr4	6865241	6865741	peak_113	AT4G11280	6864097	6866116	Symbols: ACS6, ATACS6 | 1-aminocyclopropane-1-carboxylic acid (acc) synthase 6 | chr4:6864097-6866116 FORWARD LENGTH=2020
Chr3	5815641	5816141	peak_114	AT3G17040	5809266	5812678	Symbols: HCF107 | high chlorophyll fluorescent 107 | chr3:5809266-5812678 REVERSE LENGTH=3413
Chr3	5815641	5816141	peak_114	AT3G17060	5816672	5818498	Symbols: | Pectin lyase-like superfamily protein | chr3:5816672-5818498 REVERSE LENGTH=1827
Chr5	8569350	8569850	peak_115	AT5G24900	8563809	8566812	Symbols: CYP714A2 | cytochrome P450, family 714, subfamily A, polypeptide 2 | chr5:8563809-8566812 REVERSE LENGTH=3004
Chr5	8569350	8569850	peak_115	AT5G24910	8567581	8570358	Symbols: CYP714A1 | cytochrome P450, family 714, subfamily A, polypeptide 1 | chr5:8567581-8570358 REVERSE LENGTH=2778
Chr4	130143	130643	peak_116	AT4G00300	126509	130399	Symbols: | fringe-related protein | chr4:128586-130399 FORWARD LENGTH=1814
Chr4	130143	130643	peak_116	AT4G00305	131550	131930	Symbols: | RING/U-box superfamily protein | chr4:131550-131930 FORWARD LENGTH=381
Chr4	130143	130643	peak_116	AT4G00310	133643	135469	Symbols: MEE46, EDA8 | Putative membrane lipoprotein | chr4:133647-135469 FORWARD LENGTH=1823
Chr4	9441880	9442380	peak_118	NA	NA	NA
Chr1	29295672	29296172	peak_119	AT1G77890	29292123	29296160	Symbols: | DNA-directed RNA polymerase II protein | chr1:29292190-29295776 FORWARD LENGTH=3587
Chr1	29295672	29296172	peak_119	AT1G77910	29296138	29296407	Symbols: | unknown protein; Has 1 Blast hits to 1 proteins in 1 species: Archae - 0; Bacteria - 0; Metazoa - 0; Fungi - 0; Plants - 1; Viruses - 0; Other Eukaryotes - 0 (source: NCBI BLink). | chr1:29296138-29296407 FORWARD LENGTH=270
Chr1	29295672	29296172	peak_119	AT1G77920	29298243	29300863	Symbols: | bZIP transcription factor family protein | chr1:29298243-29300863 FORWARD LENGTH=2621
Chr2	18376678	18377178	peak_120	AT2G44500	18374292	18376790	Symbols: | O-fucosyltransferase family protein | chr2:18374341-18376790 FORWARD LENGTH=2450
Chr2	18376678	18377178	peak_120	AT2G44510	18377070	18379210	Symbols: | CDK inhibitor P21 binding protein | chr2:18377070-18379210 FORWARD LENGTH=2141
Chr2	18376678	18377178	peak_120	AT2G44520	18379564	18381942	Symbols: COX10 | cytochrome c oxidase 10 | chr2:18379564-18381942 FORWARD LENGTH=2379
Chr5	22772741	22773241	peak_122	AT5G56250	22768577	22772896	Symbols: HAP8 | hapless 8 | chr5:22768577-22772896 REVERSE LENGTH=4320
Chr2	15221320	15221820	peak_123	AT2G36307	15218040	15219415	Symbols: ZPR4 | ZPR4 (LITTLE ZIPPER 4); other RNA | chr2:15218040-15219415 REVERSE LENGTH=1376
Chr5	24483674	24484174	peak_125	AT5G60860	24484622	24485705	Symbols: AtRABA1f, RABA1f | RAB GTPase homolog A1F | chr5:24484622-24485705 FORWARD LENGTH=1084
Chr5	16503329	16503829	peak_126	AT5G41240	16498155	16500858	Symbols: ATGSTT2, GST10B, GSTT2 | glutathione S-transferase THETA 2 | chr5:16498155-16500858 REVERSE LENGTH=2704
Chr5	16503329	16503829	peak_126	AT5G41250	16501217	16502902	Symbols: | Exostosin family protein | chr5:16501217-16502902 REVERSE LENGTH=1686
Chr5	16503329	16503829	peak_126	AT5G41260	16503774	16507475	Symbols: | Protein kinase protein with tetratricopeptide repeat domain | chr5:16503774-16507475 FORWARD LENGTH=3702
Chr2	9207045	9207545	peak_127	AT2G21480	9202753	9205368	Symbols: | Malectin/receptor-like protein kinase family protein | chr2:9202753-9205368 REVERSE LENGTH=2616
Chr2	9207045	9207545	peak_127	AT2G21490	9206016	9207125	Symbols: LEA | dehydrin LEA | chr2:9206016-9207125 REVERSE LENGTH=1110
Chr2	9207045	9207545	peak_127	AT2G21500	9207549	9210231	Symbols: | RING/U-box superfamily protein | chr2:9207549-9210231 REVERSE LENGTH=2683
Chr3	4837465	4837965	peak_129	NA	NA	NA
Chr1	4285674	4286174	peak_133	AT1G12580	4282899	4285829	Symbols: PEPKR1 | phosphoenolpyruvate carboxylase-related kinase 1 | chr1:4282899-4285829 FORWARD LENGTH=2931
Chr1	4285674	4286174	peak_133	AT1G12590	4285887	4285958	Symbols: | pre-tRNA | chr1:4285887-4285958 REVERSE LENGTH=72
Chr1	4285674	4286174	peak_133	AT1G12600	4286204	4288878	Symbols: | UDP-N-acetylglucosamine (UAA) transporter family | chr1:4286204-4288878 REVERSE LENGTH=2675
Chr5	16693132	16693632	peak_134	AT5G41740	16688626	16693119	Symbols: | Disease resistance protein (TIR-NBS-LRR class) family | chr5:16688626-16693119 FORWARD LENGTH=4494
Chr5	16693132	16693632	peak_134	AT5G41750	16693909	16698943	Symbols: | Disease resistance protein (TIR-NBS-LRR class) family | chr5:16693909-16697928 FORWARD LENGTH=4020
Chr3	9991764	9992264	peak_135	AT3G27090	9989540	9991826	Symbols: | DCD (Development and Cell Death) domain protein | chr3:9989540-9991826 FORWARD LENGTH=2287
Chr4	13536305	13536805	peak_136	AT4G26950	13533477	13534359	Symbols: | Protein of unknown function, DUF584 | chr4:13533477-13534359 REVERSE LENGTH=883
Chr4	13536305	13536805	peak_136	AT4G26965	13539617	13542397	Symbols: | NADH:ubiquinone oxidoreductase, 17.2kDa subunit | chr4:13539617-13542382 FORWARD LENGTH=2766
Chr5	7545068	7545568	peak_137	AT5G22690	7541271	7545182	Symbols: | Disease resistance protein (TIR-NBS-LRR class) family | chr5:7541271-7545182 FORWARD LENGTH=3912
Chr5	7545068	7545568	peak_137	AT5G22700	7545516	7547595	Symbols: | F-box/RNI-like/FBD-like domains-containing protein | chr5:7545516-7547595 REVERSE LENGTH=2080
Chr1	18028723	18029223	peak_140	AT1G48740	18023387	18026065	Symbols: | 2-oxoglutarate (2OG) and Fe(II)-dependent oxygenase superfamily protein | chr1:18023387-18026065 REVERSE LENGTH=2679
Chr1	18028723	18029223	peak_140	AT1G48742	18026838	18027009	Symbols: MIR157D | MIR157D; miRNA | chr1:18026838-18027009 REVERSE LENGTH=172
Chr1	18028723	18029223	peak_140	AT1G48745	18030704	18031439	Symbols: | unknown protein; Has 7 Blast hits to 7 proteins in 3 species: Archae - 0; Bacteria - 0; Metazoa - 0; Fungi - 0; Plants - 7; Viruses - 0; Other Eukaryotes - 0 (source: NCBI BLink). | chr1:18030704-18031439 FORWARD LENGTH=736
Chr5	25439462	25439962	peak_141	AT5G63540	25440783	25444438	Symbols: ATRMI1, BLAP75, RMI1 | Domain of unknown function (DUF1767) | chr5:25440783-25444438 REVERSE LENGTH=3656
Chr2	16883010	16883510	peak_144	AT2G40430	16879216	16882445	Symbols: | FUNCTIONS IN: molecular_function unknown; INVOLVED IN: biological_process unknown; LOCATED IN: cellular_component unknown; EXPRESSED IN: 22 plant structures; EXPRESSED DURING: 13 growth stages; CONTAINS InterPro DOMAIN/s: Tumour suppressor protein Gltscr2 (InterPro:IPR011211), P60-like (InterPro:IPR011687). | chr2:16879349-16882445 REVERSE LENGTH=3097
Chr3	2134434	2134934	peak_147	AT3G06760	2132758	2134556	Symbols: | Drought-responsive family protein | chr3:2132758-2134556 FORWARD LENGTH=1799
Chr3	2134434	2134934	peak_147	AT3G06770	2134800	2137228	Symbols: | Pectin lyase-like superfamily protein | chr3:2134800-2137228 REVERSE LENGTH=2429
Chr5	7474528	7475028	peak_148	AT5G22500	7470443	7474120	Symbols: FAR1 | fatty acid reductase 1 | chr5:7470443-7474120 FORWARD LENGTH=3678
Chr5	7474528	7475028	peak_148	AT5G22510	7474810	7477941	Symbols: INV-E, At-A/N-InvE | alkaline/neutral invertase | chr5:7474810-7477941 REVERSE LENGTH=3132
Chr4	17634314	17634814	peak_149	AT4G37530	17634784	17636288	Symbols: | Peroxidase superfamily protein | chr4:17634784-17636288 FORWARD LENGTH=1505
Chr1	27312606	27313106	peak_151	AT1G72520	27308515	27312754	Symbols: LOX4 | PLAT/LH2 domain-containing lipoxygenase family protein | chr1:27308515-27312754 FORWARD LENGTH=4240
Chr1	27312606	27313106	peak_151	AT1G72530	27312999	27313937	Symbols: | plastid developmental protein DAG, putative | chr1:27312999-27313937 FORWARD LENGTH=939
Chr5	16450836	16451336	peak_152	AT5G41100	16447222	16450881	Symbols: | FUNCTIONS IN: molecular_function unknown; INVOLVED IN: biological_process unknown; LOCATED IN: plasma membrane; EXPRESSED IN: 23 plant structures; EXPRESSED DURING: 13 growth stages; BEST Arabidopsis thaliana protein match is: hydroxyproline-rich glycoprotein family protein (TAIR:AT3G26910.2); Has 1497 Blast hits to 1191 proteins in 214 species: Archae - 4; Bacteria - 102; Metazoa - 48…
Chr5	16450836	16451336	peak_152	AT5G41110	16451470	16454989	Symbols: | unknown protein; INVOLVED IN: biological_process unknown; LOCATED IN: chloroplast; BEST Arabidopsis thaliana protein match is: unknown protein (TAIR:AT3G26890.5); Has 1807 Blast hits to 1807 proteins in 277 species: Archae - 0; Bacteria - 0; Metazoa - 736; Fungi - 347; Plants - 385; Viruses - 0; Other Eukaryotes - 339 (source: NCBI BLink). | chr5:16451470-16454989 FORWARD LENGTH=3520
Chr2	17731435	17731935	peak_153	AT2G42580	17728715	17731718	Symbols: TTL3, VIT | tetratricopetide-repeat thioredoxin-like 3 | chr2:17728715-17731718 FORWARD LENGTH=3004
Chr2	17731435	17731935	peak_153	AT2G42590	17731855	17733967	Symbols: GRF9, GF14 MU | general regulatory factor 9 | chr2:17731855-17733967 REVERSE LENGTH=2113
Chr4	17518522	17519022	peak_154	AT4G37225	17516187	17516857	Symbols: | other RNA | chr4:17516187-17516857 REVERSE LENGTH=671
Chr4	17518522	17519022	peak_154	AT4G37230	17516424	17517587	Symbols: | Photosystem II manganese-stabilising protein (PsbO) family | chr4:17516424-17517587 FORWARD LENGTH=1164
Chr4	17518522	17519022	peak_154	AT4G37235	17517985	17519785	Symbols: | Uncharacterised protein family (UPF0497) | chr4:17517985-17519785 FORWARD LENGTH=1801
Chr5	1303013	1303513	peak_156	AT5G04540	1296442	1302444	Symbols: | Myotubularin-like phosphatases II superfamily | chr5:1296442-1302444 REVERSE LENGTH=6003
Chr5	1303013	1303513	peak_156	AT5G04550	1303180	1306116	Symbols: | Protein of unknown function (DUF668) | chr5:1303180-1306116 REVERSE LENGTH=2937
Chr5	22819648	22820148	peak_157	AT5G56340	22817560	22819657	Symbols: ATCRT1 | RING/U-box superfamily protein | chr5:22817560-22819657 FORWARD LENGTH=2098
Chr5	22819648	22820148	peak_157	AT5G56350	22820006	22822766	Symbols: | Pyruvate kinase family protein | chr5:22820006-22822766 REVERSE LENGTH=2761
Chr1	1950530	1951030	peak_158	AT1G06390	1946788	1950860	Symbols: GSK1, ATGSK1, ATSK22, SK22, BIL2, ATSK2-3 | GSK3/SHAGGY-like protein kinase 1 | chr1:1946802-1950860 FORWARD LENGTH=4059
Chr1	1950530	1951030	peak_158	AT1G06400	1950844	1952785	Symbols: ARA2, ATRABA1A, ATRAB11E, ARA-2 | Ras-related small GTP-binding family protein | chr1:1950844-1952785 REVERSE LENGTH=1942
Chr5	793343	793843	peak_159	AT5G03280	787428	793356	Symbols: EIN2, PIR2, CKR1, ERA3, ORE3, ORE2, ATEIN2 | NRAMP metal ion transporter family protein | chr5:787428-793356 FORWARD LENGTH=5929
Chr5	793343	793843	peak_159	AT5G03285	793514	793717	Symbols: | other RNA | chr5:793514-793717 FORWARD LENGTH=204
Chr5	793343	793843	peak_159	AT5G03290	793974	796182	Symbols: IDH-V | isocitrate dehydrogenase V | chr5:793974-796182 FORWARD LENGTH=2209
Chr5	793343	793843	peak_159	AT5G03300	796442	799176	Symbols: ADK2 | adenosine kinase 2 | chr5:796442-799176 FORWARD LENGTH=2735
Chr5	26130097	26130597	peak_161	AT5G65390	26128584	26129338	Symbols: AGP7 | arabinogalactan protein 7 | chr5:26128584-26129338 REVERSE LENGTH=755
Chr5	26130097	26130597	peak_161	AT5G65400	26131426	26133259	Symbols: | alpha/beta-Hydrolases superfamily protein | chr5:26131426-26133259 FORWARD LENGTH=1834
Chr3	19253032	19253532	peak_162	AT3G51890	19249480	19250974	Symbols: | Clathrin light chain protein | chr3:19249480-19250974 REVERSE LENGTH=1495
Chr3	19253032	19253532	peak_162	AT3G51895	19251287	19255760	Symbols: SULTR3;1, AST12 | sulfate transporter 3;1 | chr3:19251287-19255760 REVERSE LENGTH=4474
Chr4	9565431	9565931	peak_163	AT4G16990	9560135	9565555	Symbols: RLM3 | disease resistance protein (TIR-NBS class), putative | chr4:9560135-9565555 FORWARD LENGTH=5421
Chr4	9565431	9565931	peak_163	AT4G17000	9566902	9569913	Symbols: | unknown protein; Has 2862 Blast hits to 2331 proteins in 349 species: Archae - 6; Bacteria - 408; Metazoa - 833; Fungi - 223; Plants - 134; Viruses - 7; Other Eukaryotes - 1251 (source: NCBI BLink). | chr4:9566902-9569913 REVERSE LENGTH=3012
Chr5	25816632	25817132	peak_165	AT5G64580	25817092	25821530	Symbols: | AAA-type ATPase family protein | chr5:25817092-25821530 REVERSE LENGTH=4439
Chr3	38395	38895	peak_166	AT3G01100	34719	38529	Symbols: HYP1, ATHYP1 | hypothetical protein 1 | chr3:34719-38529 REVERSE LENGTH=3811
Chr3	38395	38895	peak_166	AT3G01120	38759	41932	Symbols: MTO1, CGS, ATCYS1, CGS1 | Pyridoxal phosphate (PLP)-dependent transferases superfamily protein | chr3:38759-41932 REVERSE LENGTH=3174
Chr2	9118744	9119244	peak_167	AT2G21300	9114154	9119946	Symbols: | ATP binding microtubule motor family protein | chr2:9114154-9118687 REVERSE LENGTH=4534
Chr4	17244882	17245382	peak_169	AT4G36530	17239958	17241937	Symbols: | alpha/beta-Hydrolases superfamily protein | chr4:17239958-17241937 REVERSE LENGTH=1980
Chr4	17244882	17245382	peak_169	AT4G36540	17243583	17245296	Symbols: BEE2 | BR enhanced expression 2 | chr4:17243583-17245296 FORWARD LENGTH=1714
Chr4	17244882	17245382	peak_169	AT4G36550	17245400	17248461	Symbols: | ARM repeat superfamily protein | chr4:17245400-17248461 REVERSE LENGTH=3062
Chr1	24634390	24634890	peak_170	AT1G66150	24631409	24634749	Symbols: TMK1 | transmembrane kinase 1 | chr1:24631409-24634749 FORWARD LENGTH=3341
Chr1	24634390	24634890	peak_170	AT1G66160	24637196	24638608	Symbols: ATCMPG1, CMPG1 | CYS, MET, PRO, and GLY protein 1 | chr1:24637196-24638608 FORWARD LENGTH=1413
Chr3	5227710	5228210	peak_173	AT3G15480	5226248	5227789	Symbols: | Protein of unknown function (DUF1218) | chr3:5226248-5227789 REVERSE LENGTH=1542
Chr3	5227710	5228210	peak_173	AT3G15490	5229124	5230646	Symbols: | Regulator of Vps4 activity in the MVB pathway protein | chr3:5229124-5230646 FORWARD LENGTH=1523
Chr5	16690197	16690697	peak_175	AT5G41740	16688626	16693119	Symbols: | Disease resistance protein (TIR-NBS-LRR class) family | chr5:16688626-16693119 FORWARD LENGTH=4494
Chr1	19155896	19156396	peak_176	AT1G51660	19154323	19155947	Symbols: ATMKK4, MKK4, ATMEK4 | mitogen-activated protein kinase kinase 4 | chr1:19154323-19155947 FORWARD LENGTH=1625
Chr1	19155896	19156396	peak_176	AT1G51670	19156504	19158749	Symbols: | unknown protein; BEST Arabidopsis thaliana protein match is: unknown protein (TAIR:AT1G48180.1); Has 37 Blast hits to 37 proteins in 2 species: Archae - 0; Bacteria - 0; Metazoa - 0; Fungi - 0; Plants - 37; Viruses - 0; Other Eukaryotes - 0 (source: NCBI BLink). | chr1:19156504-19158749 FORWARD LENGTH=2246
Chr3	22138549	22139049	peak_177	AT3G59920	22134999	22138457	Symbols: ATGDI2, GDI2 | RAB GDP dissociation inhibitor 2 | chr3:22134999-22138457 FORWARD LENGTH=3459
Chr3	22138549	22139049	peak_177	AT3G59923	22138723	22138796	Symbols: | pre-tRNA | chr3:22138723-22138796 FORWARD LENGTH=74
Chr3	22138549	22139049	peak_177	AT3G59926	22138847	22138918	Symbols: | pre-tRNA | chr3:22138847-22138918 REVERSE LENGTH=72
Chr3	22138549	22139049	peak_177	AT3G59930	22139551	22140320	Symbols: | Encodes a defensin-like (DEFL) family protein. | chr3:22139551-22140320 REVERSE LENGTH=770
Chr4	17051186	17051686	peak_178	AT4G36040	17049171	17050274	Symbols: | Chaperone DnaJ-domain superfamily protein | chr4:17049171-17050274 REVERSE LENGTH=1104
Chr4	17051186	17051686	peak_178	AT4G36050	17051982	17055059	Symbols: | endonuclease/exonuclease/phosphatase family protein | chr4:17051982-17055059 REVERSE LENGTH=3078
Chr4	17051186	17051686	peak_178	AT4G36052	17052347	17053499	Symbols: | other RNA | chr4:17052347-17053499 FORWARD LENGTH=1153
Chr3	3188166	3188666	peak_179	AT3G10290	3183403	3185348	Symbols: | Nucleotide-sugar transporter family protein | chr3:3183403-3185348 REVERSE LENGTH=1946
Chr3	3188166	3188666	peak_179	AT3G10300	3186314	3188205	Symbols: | Calcium-binding EF-hand family protein | chr3:3186314-3188205 FORWARD LENGTH=1892
Chr3	3188166	3188666	peak_179	AT3G10310	3190001	3195005	Symbols: | P-loop nucleoside triphosphate hydrolases superfamily protein with CH (Calponin Homology) domain | chr3:3190001-3195005 FORWARD LENGTH=5005
Chr2	19332665	19333165	peak_180	AT2G47040	19327896	19330197	Symbols: VGD1 | Plant invertase/pectin methylesterase inhibitor superfamily | chr2:19327896-19330197 REVERSE LENGTH=2302
Chr2	19332665	19333165	peak_180	AT2G47050	19331685	19332646	Symbols: | Plant invertase/pectin methylesterase inhibitor superfamily protein | chr2:19331685-19332646 REVERSE LENGTH=962
Chr2	19332665	19333165	peak_180	AT2G47060	19332904	19335031	Symbols: | Protein kinase superfamily protein | chr2:19333177-19335031 REVERSE LENGTH=1855
Chr1	28361783	28362283	peak_182	AT1G75530	28359309	28361815	Symbols: | Forkhead-associated (FHA) domain-containing protein | chr1:28359309-28361815 FORWARD LENGTH=2507
Chr1	29345445	29345945	peak_183	AT1G78040	29345838	29347107	Symbols: | Pollen Ole e 1 allergen and extensin family protein | chr1:29345851-29347055 FORWARD LENGTH=1205
Chr1	29345445	29345945	peak_183	AT1G78050	29347581	29349755	Symbols: PGM | phosphoglycerate/bisphosphoglycerate mutase | chr1:29347581-29349755 FORWARD LENGTH=2175
Chr1	25177875	25178375	peak_184	AT1G67265	25175558	25176202	Symbols: DVL3, RTFL21 | ROTUNDIFOLIA like 21 | chr1:25175558-25176202 REVERSE LENGTH=645
Chr1	22181266	22181766	peak_185	AT1G60140	22176934	22180875	Symbols: ATTPS10, TPS10 | trehalose phosphate synthase | chr1:22176934-22180875 REVERSE LENGTH=3942
Chr1	6870412	6870912	peak_190	NA	NA	NA
Chr3	10869717	10870217	peak_191	AT3G28860	10870038	10877506	Symbols: ATMDR1, ATMDR11, PGP19, MDR11, MDR1, ATPGP19, ABCB19, ATABCB19 | ATP binding cassette subfamily B19 | chr3:10870038-10877506 REVERSE LENGTH=7469
Chr4	16356622	16357122	peak_192	AT4G34150	16354946	16357293	Symbols: | Calcium-dependent lipid-binding (CaLB domain) family protein | chr4:16354946-16357293 FORWARD LENGTH=2348
Chr4	16356622	16357122	peak_192	AT4G34160	16357639	16359555	Symbols: CYCD3;1, CYCD3 | CYCLIN D3;1 | chr4:16357639-16359555 FORWARD LENGTH=1917
Chr4	8517400	8517900	peak_193	AT4G14860	8516531	8517079	Symbols: atofp11, OFP11 | ovate family protein 11 | chr4:8516531-8517079 FORWARD LENGTH=549
Chr4	8517400	8517900	peak_193	AT4G14870	8517192	8517902	Symbols: SECE1 | secE/sec61-gamma protein transport protein | chr4:8517192-8517902 FORWARD LENGTH=711
Chr4	8517400	8517900	peak_193	AT4G14880	8517960	8520521	Symbols: OASA1 | O-acetylserine (thiol) lyase (OAS-TL) isoform A1 | chr4:8518014-8520521 REVERSE LENGTH=2508
Chr4	8517400	8517900	peak_193	AT4G14890	8520832	8521456	Symbols: FdC2 | 2Fe-2S ferredoxin-like superfamily protein | chr4:8520832-8521456 FORWARD LENGTH=625
Chr4	12219951	12220451	peak_194	AT4G23387	12217447	12217527	Symbols: MIR845A | MIR845a; miRNA | chr4:12217447-12217527 REVERSE LENGTH=81
Chr4	12219951	12220451	peak_194	AT4G23390	12217806	12219713	Symbols: | Protein of Unknown Function (DUF239) | chr4:12217806-12219713 REVERSE LENGTH=1908
Chr4	12219951	12220451	peak_194	AT4G23400	12220743	12222371	Symbols: PIP1D, PIP1;5 | plasma membrane intrinsic protein 1;5 | chr4:12220743-12222371 FORWARD LENGTH=1629
Chr2	14051167	14051667	peak_196	AT2G33150	14047478	14051140	Symbols: PKT3, PED1, KAT2 | peroxisomal 3-ketoacyl-CoA thiolase 3 | chr2:14047478-14051140 REVERSE LENGTH=3663
Chr2	14051167	14051667	peak_196	AT2G33160	14053404	14056246	Symbols: | glycoside hydrolase family 28 protein / polygalacturonase (pectinase) family protein | chr2:14053404-14056246 FORWARD LENGTH=2843
Chr4	13455997	13456497	peak_198	AT4G26680	13454853	13456631	Symbols: | Tetratricopeptide repeat (TPR)-like superfamily protein | chr4:13454853-13456631 FORWARD LENGTH=1779
Chr4	13455997	13456497	peak_198	AT4G26690	13456434	13460060	Symbols: SHV3, MRH5, GPDL2 | PLC-like phosphodiesterase family protein | chr4:13456434-13460060 REVERSE LENGTH=3627
Chr3	7260119	7260619	peak_199	AT3G20760	7256656	7259854	Symbols: | Nse4, component of Smc5/6 DNA repair complex | chr3:7256656-7259854 REVERSE LENGTH=3199
Chr3	7260119	7260619	peak_199	AT3G20770	7260432	7263352	Symbols: EIN3, AtEIN3 | Ethylene insensitive 3 family protein | chr3:7260432-7263352 REVERSE LENGTH=2921
Chr1	25135141	25135641	peak_200	AT1G67190	25132498	25134431	Symbols: | F-box/RNI-like superfamily protein | chr1:25132498-25134426 FORWARD LENGTH=1929
Chr3	20258495	20258995	peak_202	AT3G54720	20254725	20257848	Symbols: AMP1, COP2, HPT, PT, MFO1 | Peptidase M28 family protein | chr3:20254725-20257848 REVERSE LENGTH=3124
Chr3	20258495	20258995	peak_202	AT3G54730	20259003	20260453	Symbols: | FUNCTIONS IN: molecular_function unknown; INVOLVED IN: biological_process unknown; LOCATED IN: cellular_component unknown; BEST Arabidopsis thaliana protein match is: ovate family protein 9 (TAIR:AT4G04030.1); Has 0 Blast hits to 0 proteins in 0 species (source: NCBI BLink). | chr3:20259003-20260453 FORWARD LENGTH=1451
Chr1	29173006	29173506	peak_203	AT1G77620	29167764	29172867	Symbols: | P-loop containing nucleoside triphosphate hydrolases superfamily protein | chr1:29167764-29172867 REVERSE LENGTH=5104
Chr1	29173006	29173506	peak_203	AT1G77630	29173457	29175530	Symbols: | Peptidoglycan-binding LysM domain-containing protein | chr1:29173457-29175530 FORWARD LENGTH=2074
Chr1	111679	112179	peak_204	AT1G01260	108946	111609	Symbols: | basic helix-loop-helix (bHLH) DNA-binding superfamily protein | chr1:108946-111597 FORWARD LENGTH=2652
Chr1	111679	112179	peak_204	AT1G01270	111890	111961	Symbols: | pre-tRNA | chr1:111890-111961 REVERSE LENGTH=72
Chr1	111679	112179	peak_204	AT1G01280	112263	113947	Symbols: CYP703A2, CYP703 | cytochrome P450, family 703, subfamily A, polypeptide 2 | chr1:112263-113947 FORWARD LENGTH=1685
Chr1	111679	112179	peak_204	AT1G01290	114286	116108	Symbols: CNX3 | cofactor of nitrate reductase and xanthine dehydrogenase 3 | chr1:114286-116108 FORWARD LENGTH=1823
Chr1	25529127	25529627	peak_206	AT1G68120	25526215	25527534	Symbols: BPC3, ATBPC3 | basic pentacysteine 3 | chr1:25526215-25527534 REVERSE LENGTH=1320
Chr1	25529127	25529627	peak_206	AT1G68130	25532244	25534586	Symbols: AtIDD14, IDD14 | indeterminate(ID)-domain 14 | chr1:25532244-25534586 FORWARD LENGTH=2343
Chr3	8040458	8040958	peak_207	AT3G22750	8037216	8039903	Symbols: | Protein kinase superfamily protein | chr3:8037216-8039903 REVERSE LENGTH=2688
Chr5	22906869	22907369	peak_208	AT5G56580	22904689	22906661	Symbols: ATMKK6, ANQ1, MKK6 | MAP kinase kinase 6 | chr5:22904689-22906661 REVERSE LENGTH=1973
Chr5	22906869	22907369	peak_208	AT5G56590	22907319	22909559	Symbols: | O-Glycosyl hydrolases family 17 protein | chr5:22907319-22909559 FORWARD LENGTH=2241
Chr5	305962	306462	peak_209	AT5G01780	302267	304188	Symbols: | 2-oxoglutarate-dependent dioxygenase family protein | chr5:302267-304188 REVERSE LENGTH=1922
Chr5	305962	306462	peak_209	AT5G01790	304897	305696	Symbols: | unknown protein; FUNCTIONS IN: molecular_function unknown; INVOLVED IN: biological_process unknown; LOCATED IN: chloroplast; EXPRESSED IN: 19 plant structures; EXPRESSED DURING: 13 growth stages; Has 121 Blast hits to 121 proteins in 12 species: Archae - 0; Bacteria - 0; Metazoa - 0; Fungi - 0; Plants - 121; Viruses - 0; Other Eukaryotes - 0 (source: NCBI BLink). | chr5:304897-305696 R…
Chr5	305962	306462	peak_209	AT5G01800	306968	308908	Symbols: | saposin B domain-containing protein | chr5:306968-308908 FORWARD LENGTH=1941
Chr5	305962	306462	peak_209	AT5G01810	309434	312097	Symbols: CIPK15 | CBL-interacting protein kinase 15 | chr5:309434-312097 FORWARD LENGTH=2664
Chr5	21855622	21856122	peak_210	AT5G53810	21850179	21853011	Symbols: | O-methyltransferase family protein | chr5:21850179-21853011 REVERSE LENGTH=2833
Chr5	21855622	21856122	peak_210	AT5G53830	21857050	21857984	Symbols: | VQ motif-containing protein | chr5:21857050-21857984 FORWARD LENGTH=935
Chr1	29281687	29282187	peak_211	AT1G77860	29282643	29284458	Symbols: KOM | Rhomboid-related intramembrane serine protease family protein | chr1:29282643-29284458 REVERSE LENGTH=1816
Chr1	29281687	29282187	peak_211	AT1G77870	29285078	29285889	Symbols: MUB5 | membrane-anchored ubiquitin-fold protein 5 precursor | chr1:29285078-29285889 FORWARD LENGTH=812
Chr1	23833275	23833775	peak_212	AT1G64210	23831033	23832863	Symbols: | Leucine-rich repeat protein kinase family protein | chr1:23831033-23832863 FORWARD LENGTH=1831
Chr1	23833275	23833775	peak_212	AT1G64220	23833088	23833321	Symbols: TOM7-2 | translocase of outer membrane 7 kDa subunit 2 | chr1:23833088-23833321 REVERSE LENGTH=234
Chr1	23833275	23833775	peak_212	AT1G64230	23833551	23835536	Symbols: UBC28 | ubiquitin-conjugating enzyme 28 | chr1:23833551-23835536 FORWARD LENGTH=1986
Chr1	23833275	23833775	peak_212	AT1G64235	23836249	23836620	Symbols: | Bifunctional inhibitor/lipid-transfer protein/seed storage 2S albumin superfamily protein | chr1:23836249-23836620 FORWARD LENGTH=372
Chr4	14860602	14861102	peak_213	AT4G30360	14854811	14858003	Symbols: ATCNGC17, CNGC17 | cyclic nucleotide-gated channel 17 | chr4:14854811-14858003 REVERSE LENGTH=3193
Chr4	14860602	14861102	peak_213	AT4G30370	14858490	14859503	Symbols: | RING/U-box superfamily protein | chr4:14858490-14859503 REVERSE LENGTH=1014
Chr4	14860602	14861102	peak_213	AT4G30380	14860486	14860994	Symbols: | Barwin-related endoglucanase | chr4:14860486-14860994 FORWARD LENGTH=509
Chr4	14860602	14861102	peak_213	AT4G30390	14862009	14863185	Symbols: | unknown protein; Has 22 Blast hits to 22 proteins in 11 species: Archae - 0; Bacteria - 0; Metazoa - 0; Fungi - 0; Plants - 22; Viruses - 0; Other Eukaryotes - 0 (source: NCBI BLink). | chr4:14862009-14863185 REVERSE LENGTH=1177
Chr1	7322657	7323157	peak_214	AT1G20980	7324588	7329385	Symbols: SPL14, FBR6, SPL1R2, ATSPL14 | squamosa promoter binding protein-like 14 | chr1:7324588-7329385 FORWARD LENGTH=4798
Chr1	29807721	29808221	peak_215	NA	NA	NA
Chr1	1310928	1311428	peak_216	AT1G04684	1310430	1310579	Symbols: | unknown protein; Has 30201 Blast hits to 17322 proteins in 780 species: Archae - 12; Bacteria - 1396; Metazoa - 17338; Fungi - 3422; Plants - 5037; Viruses - 0; Other Eukaryotes - 2996 (source: NCBI BLink). | chr1:1310430-1310579 REVERSE LENGTH=150
Chr1	1310928	1311428	peak_216	AT1G04690	1313564	1315750	Symbols: KAB1, KV-BETA1 | potassium channel beta subunit 1 | chr1:1313564-1315750 FORWARD LENGTH=2187
Chr3	6116631	6117131	peak_217	AT3G17850	6109705	6116458	Symbols: | Protein kinase superfamily protein | chr3:6109705-6116458 REVERSE LENGTH=6754
Chr3	6116631	6117131	peak_217	AT3G17860	6119767	6123019	Symbols: JAZ3, JAI3, TIFY6B | jasmonate-zim-domain protein 3 | chr3:6120902-6123012 FORWARD LENGTH=2111
Chr5	23003902	23004402	peak_218	AT5G56870	23004196	23008649	Symbols: BGAL4 | beta-galactosidase 4 | chr5:23004196-23008649 FORWARD LENGTH=4454
Chr3	2232258	2232758	peak_222	AT3G07050	2229590	2232361	Symbols: | GTP-binding family protein | chr3:2229590-2232361 REVERSE LENGTH=2772
Chr3	2232258	2232758	peak_222	AT3G07055	2232465	2232500	Symbols: | pre-tRNA | chr3:2232465-2232500 REVERSE LENGTH=36
Chr3	2232258	2232758	peak_222	AT3G07060	2232606	2237118	Symbols: emb1974 | NHL domain-containing protein | chr3:2232606-2237118 FORWARD LENGTH=4513
Chr1	27093802	27094302	peak_223	AT1G71970	27093028	27094027	Symbols: | unknown protein; FUNCTIONS IN: molecular_function unknown; INVOLVED IN: biological_process unknown; LOCATED IN: chloroplast; EXPRESSED IN: 22 plant structures; EXPRESSED DURING: 13 growth stages; BEST Arabidopsis thaliana protein match is: unknown protein (TAIR:AT1G22680.1); Has 58 Blast hits to 58 proteins in 13 species: Archae - 0; Bacteria - 0; Metazoa - 4; Fungi - 0; Plants - 49; V…
Chr2	12375392	12375892	peak_225	AT2G28840	12378337	12380742	Symbols: XBAT31 | XB3 ortholog 1 in Arabidopsis thaliana | chr2:12378555-12380674 FORWARD LENGTH=2120
Chr3	7506947	7507447	peak_226	AT3G21330	7507240	7509175	Symbols: | basic helix-loop-helix (bHLH) DNA-binding superfamily protein | chr3:7507240-7509175 FORWARD LENGTH=1936
Chr1	20059787	20060771	peak_227	AT1G53720	20056533	20059638	Symbols: ATCYP59, CYP59 | cyclophilin 59 | chr1:20056533-20059638 FORWARD LENGTH=3106
Chr1	20059787	20060771	peak_227	AT1G53730	20061701	20065713	Symbols: SRF6 | STRUBBELIG-receptor family 6 | chr1:20061701-20065713 FORWARD LENGTH=4013
Chr3	17553374	17553874	peak_230	NA	NA	NA
Chr3	7063347	7063847	peak_233	AT3G20250	7058902	7063240	Symbols: APUM5, PUM5 | pumilio 5 | chr3:7058902-7063240 REVERSE LENGTH=4339
Chr3	7063347	7063847	peak_233	AT3G20260	7064054	7066503	Symbols: | Protein of unknown function (DUF1666) | chr3:7064054-7066503 REVERSE LENGTH=2450
Chr5	6044957	6045457	peak_234	AT5G18270	6040919	6042938	Symbols: ANAC087 | Arabidopsis NAC domain containing protein 87 | chr5:6040919-6042938 REVERSE LENGTH=2020
Chr1	29446618	29447118	peak_236	AT1G78250	29443973	29444010	Symbols: | pre-tRNA | chr1:29443973-29444010 REVERSE LENGTH=38
Chr1	29446618	29447118	peak_236	AT1G78260	29446985	29450515	Symbols: | RNA-binding (RRM/RBD/RNP motifs) family protein | chr1:29446985-29450404 FORWARD LENGTH=3420
Chr1	4746892	4747392	peak_237	AT1G13860	4743205	4746956	Symbols: QUL1 | QUASIMODO2 LIKE 1 | chr1:4743205-4746911 REVERSE LENGTH=3707
Chr1	4746892	4747392	peak_237	AT1G13870	4747265	4748642	Symbols: DRL1, AtKTI12 | calmodulin binding;purine nucleotide binding | chr1:4747265-4748642 REVERSE LENGTH=1378
Chr1	4746892	4747392	peak_237	AT1G13880	4748873	4751212	Symbols: | ELM2 domain-containing protein | chr1:4748873-4751212 FORWARD LENGTH=2340
Chr2	11200947	11201447	peak_240	AT2G26300	11196996	11201102	Symbols: GPA1, GP ALPHA 1, ATGPA1 | G protein alpha subunit 1 | chr2:11196996-11201102 FORWARD LENGTH=4107
Chr2	11200947	11201447	peak_240	AT2G26310	11201303	11204153	Symbols: | Chalcone-flavanone isomerase family protein | chr2:11201896-11204153 FORWARD LENGTH=2258
Chr3	15901382	15901882	peak_241	AT3G44180	15900795	15901716	Symbols: | syntaxin-related family protein | chr3:15900795-15901716 FORWARD LENGTH=922
Chr3	15901382	15901882	peak_241	AT3G44190	15901797	15903608	Symbols: | FAD/NAD(P)-binding oxidoreductase family protein | chr3:15901797-15903608 REVERSE LENGTH=1812
Chr1	1302915	1303415	peak_243	AT1G04660	1300486	1301773	Symbols: | glycine-rich protein | chr1:1300486-1301773 REVERSE LENGTH=1288
Chr1	1302915	1303415	peak_243	AT1G04670	1301861	1302724	Symbols: | unknown protein; Has 40 Blast hits to 40 proteins in 14 species: Archae - 2; Bacteria - 5; Metazoa - 1; Fungi - 2; Plants - 30; Viruses - 0; Other Eukaryotes - 0 (source: NCBI BLink). | chr1:1301861-1302724 FORWARD LENGTH=864
Chr1	1302915	1303415	peak_243	AT1G04680	1303529	1307884	Symbols: | Pectin lyase-like superfamily protein | chr1:1303529-1307884 REVERSE LENGTH=4356
Chr5	23153844	23154344	peak_244	AT5G57150	23152174	23155066	Symbols: | basic helix-loop-helix (bHLH) DNA-binding superfamily protein | chr5:23152174-23154941 FORWARD LENGTH=2768
Chr5	23153844	23154344	peak_244	AT5G57160	23154965	23161746	Symbols: ATLIG4, LIG4 | DNA ligase IV | chr5:23154965-23161746 REVERSE LENGTH=6782
Chr1	18809652	18810152	peak_245	AT1G50740	18807672	18809004	Symbols: | Transmembrane proteins 14C | chr1:18807672-18809004 FORWARD LENGTH=1333
Chr1	18809652	18810152	peak_245	AT1G50750	18809184	18812290	Symbols: | Plant mobile domain protein family | chr1:18809184-18812290 REVERSE LENGTH=3107
Chr1	6774369	6774869	peak_247	AT1G19570	6773302	6774528	Symbols: DHAR1, ATDHAR1, DHAR5 | dehydroascorbate reductase | chr1:6773311-6774528 REVERSE LENGTH=1218
Chr1	6774369	6774869	peak_247	AT1G19580	6774760	6777456	Symbols: GAMMA CA1 | gamma carbonic anhydrase 1 | chr1:6774760-6777456 FORWARD LENGTH=2697
Chr3	21446737	21447237	peak_253	AT3G57920	21444321	21446035	Symbols: SPL15 | squamosa promoter binding protein-like 15 | chr3:21444321-21446035 REVERSE LENGTH=1715
Chr3	21446737	21447237	peak_253	AT3G57930	21447107	21448690	Symbols: | unknown protein; BEST Arabidopsis thaliana protein match is: unknown protein (TAIR:AT2G42190.1); Has 35333 Blast hits to 34131 proteins in 2444 species: Archae - 798; Bacteria - 22429; Metazoa - 974; Fungi - 991; Plants - 531; Viruses - 0; Other Eukaryotes - 9610 (source: NCBI BLink). | chr3:21447107-21447959 REVERSE LENGTH=853
Chr3	21446737	21447237	peak_253	AT3G57940	21449298	21455961	Symbols: | Domain of unknown function (DUF1726) ;Putative ATPase (DUF699) | chr3:21449444-21455961 FORWARD LENGTH=6518
Chr5	8724154	8724654	peak_254	AT5G25210	8723958	8725771	Symbols: | unknown protein; BEST Arabidopsis thaliana protein match is: unknown protein (TAIR:AT4G32030.1); Has 30201 Blast hits to 17322 proteins in 780 species: Archae - 12; Bacteria - 1396; Metazoa - 17338; Fungi - 3422; Plants - 5037; Viruses - 0; Other Eukaryotes - 2996 (source: NCBI BLink). | chr5:8723958-8725771 FORWARD LENGTH=1814
Chr4	10304396	10304896	peak_255	AT4G18740	10303414	10304576	Symbols: | Rho termination factor | chr4:10303512-10304576 REVERSE LENGTH=1065
Chr4	10304396	10304896	peak_255	AT4G18750	10304850	10307570	Symbols: DOT4 | Pentatricopeptide repeat (PPR) superfamily protein | chr4:10304850-10307570 FORWARD LENGTH=2721
Chr3	3701442	3701942	peak_256	AT3G11700	3698839	3701493	Symbols: FLA18 | FASCICLIN-like arabinogalactan protein 18 precursor | chr3:3698839-3701493 FORWARD LENGTH=2655
Chr3	3701442	3701942	peak_256	AT3G11710	3702169	3705714	Symbols: ATKRS-1 | lysyl-tRNA synthetase 1 | chr3:3702169-3705714 REVERSE LENGTH=3546
Chr2	14367919	14368419	peak_257	AT2G34010	14368856	14370438	Symbols: | unknown protein; BEST Arabidopsis thaliana protein match is: unknown protein (TAIR:AT1G29010.1); Has 32 Blast hits to 31 proteins in 9 species: Archae - 0; Bacteria - 0; Metazoa - 0; Fungi - 5; Plants - 25; Viruses - 0; Other Eukaryotes - 2 (source: NCBI BLink). | chr2:14368856-14370438 FORWARD LENGTH=1583
Chr5	16195476	16195976	peak_258	AT5G40450	16184650	16195651	Symbols: | unknown protein; FUNCTIONS IN: molecular_function unknown; INVOLVED IN: biological_process unknown; LOCATED IN: chloroplast, plasma membrane; EXPRESSED IN: 24 plant structures; EXPRESSED DURING: 13 growth stages; Has 30201 Blast hits to 17322 proteins in 780 species: Archae - 12; Bacteria - 1396; Metazoa - 17338; Fungi - 3422; Plants - 5037; Viruses - 0; Other Eukaryotes - 2996 (source…
Chr1	7481607	7482107	peak_259	AT1G21350	7476942	7479042	Symbols: | Thioredoxin superfamily protein | chr1:7476942-7479042 REVERSE LENGTH=2101
Chr1	7481607	7482107	peak_259	AT1G21360	7481252	7483507	Symbols: GLTP2 | glycolipid transfer protein 2 | chr1:7481252-7483507 FORWARD LENGTH=2256
Chr1	7481607	7482107	peak_259	AT1G21370	7483781	7485666	Symbols: | unknown protein; CONTAINS InterPro DOMAIN/s: Protein of unknown function DUF218 (InterPro:IPR003848); Has 35333 Blast hits to 34131 proteins in 2444 species: Archae - 798; Bacteria - 22429; Metazoa - 974; Fungi - 991; Plants - 531; Viruses - 0; Other Eukaryotes - 9610 (source: NCBI BLink). | chr1:7483781-7485666 FORWARD LENGTH=1886
Chr1	2488705	2489205	peak_260	AT1G08010	2485906	2488027	Symbols: GATA11 | GATA transcription factor 11 | chr1:2486202-2487836 REVERSE LENGTH=1635
Chr1	2488705	2489205	peak_260	AT1G08030	2489501	2493250	Symbols: TPST | tyrosylprotein sulfotransferase | chr1:2489501-2493250 REVERSE LENGTH=3750
Chr3	6744070	6744570	peak_261	AT3G19440	6740695	6743253	Symbols: | Pseudouridine synthase family protein | chr3:6740695-6743253 FORWARD LENGTH=2559
Chr3	6744070	6744570	peak_261	AT3G19450	6744598	6747214	Symbols: CAD4, ATCAD4, CAD, CAD-C | GroES-like zinc-binding alcohol dehydrogenase family protein | chr3:6744598-6747214 FORWARD LENGTH=2617
Chr3	6744070	6744570	peak_261	AT3G19460	6747370	6749307	Symbols: | Reticulon family protein | chr3:6747370-6749307 FORWARD LENGTH=1938
Chr2	14416364	14416864	peak_265	AT2G34100	14399534	14413489	Symbols: | unknown protein; FUNCTIONS IN: molecular_function unknown; INVOLVED IN: biological_process unknown; LOCATED IN: cellular_component unknown; EXPRESSED IN: sperm cell, flower; EXPRESSED DURING: petal differentiation and expansion stage; Has 10185 Blast hits to 4535 proteins in 413 species: Archae - 41; Bacteria - 4951; Metazoa - 1579; Fungi - 1007; Plants - 277; Viruses - 100; Other Euka…
Chr2	14416364	14416864	peak_265	AT2G34140	14413758	14414765	Symbols: | Dof-type zinc finger DNA-binding family protein | chr2:14413758-14414765 REVERSE LENGTH=1008
Chr3	18825728	18826228	peak_266	AT3G50665	18826040	18826111	Symbols: | pre-tRNA | chr3:18826040-18826111 FORWARD LENGTH=72
Chr3	18825728	18826228	peak_266	AT3G50670	18826300	18829618	Symbols: U1-70K, U1SNRNP | U1 small nuclear ribonucleoprotein-70K | chr3:18826329-18829576 REVERSE LENGTH=3248
Chr5	7809957	7810457	peak_267	AT5G23200	7807183	7809164	Symbols: | unknown protein; BEST Arabidopsis thaliana protein match is: unknown protein (TAIR:AT5G08270.1); Has 30201 Blast hits to 17322 proteins in 780 species: Archae - 12; Bacteria - 1396; Metazoa - 17338; Fungi - 3422; Plants - 5037; Viruses - 0; Other Eukaryotes - 2996 (source: NCBI BLink). | chr5:7807183-7809164 FORWARD LENGTH=1982
Chr5	7809957	7810457	peak_267	AT5G23210	7810683	7815039	Symbols: SCPL34 | serine carboxypeptidase-like 34 | chr5:7811610-7814911 FORWARD LENGTH=3302
Chr1	7103251	7103751	peak_269	AT1G20500	7100502	7102915	Symbols: | AMP-dependent synthetase and ligase family protein | chr1:7100502-7102915 REVERSE LENGTH=2414
Chr1	7103251	7103751	peak_269	AT1G20510	7103454	7105881	Symbols: OPCL1 | OPC-8:0 CoA ligase1 | chr1:7103459-7105869 REVERSE LENGTH=2411
Chr1	7103251	7103751	peak_269	AT1G20515	7106165	7107977	Symbols: | other RNA | chr1:7106165-7107977 FORWARD LENGTH=1813
Chr3	22498925	22499425	peak_271	AT3G60890	22497024	22497475	Symbols: ZPR2 | protein binding | chr3:22497024-22497475 REVERSE LENGTH=452
Chr3	22498925	22499425	peak_271	AT3G60897	22498840	22498971	Symbols: | unknown protein; Has 30201 Blast hits to 17322 proteins in 780 species: Archae - 12; Bacteria - 1396; Metazoa - 17338; Fungi - 3422; Plants - 5037; Viruses - 0; Other Eukaryotes - 2996 (source: NCBI BLink). | chr3:22498840-22498971 REVERSE LENGTH=132
Chr3	22498925	22499425	peak_271	AT3G60900	22499360	22501239	Symbols: FLA10 | FASCICLIN-like arabinogalactan-protein 10 | chr3:22499360-22501239 REVERSE LENGTH=1880
Chr3	22498925	22499425	peak_271	AT3G60910	22501698	22503372	Symbols: | S-adenosyl-L-methionine-dependent methyltransferases superfamily protein | chr3:22501698-22503372 FORWARD LENGTH=1675
Chr3	1503379	1503879	peak_273	AT3G05270	1500803	1503407	Symbols: | Plant protein of unknown function (DUF869) | chr3:1500803-1503407 REVERSE LENGTH=2605
Chr3	1503379	1503879	peak_273	AT3G05280	1503758	1505654	Symbols: | Integral membrane Yip1 family protein | chr3:1503758-1505654 REVERSE LENGTH=1897
Chr5	7084899	7085399	peak_274	AT5G20885	7083965	7084734	Symbols: | RING/U-box superfamily protein | chr5:7083965-7084734 REVERSE LENGTH=770
Chr3	16756304	16756804	peak_275	AT3G45630	16748174	16753833	Symbols: | RNA binding (RRM/RBD/RNP motifs) family protein | chr3:16748174-16753833 REVERSE LENGTH=5660
Chr3	16756304	16756804	peak_275	AT3G45638	16755215	16756290	Symbols: | other RNA | chr3:16755470-16756290 REVERSE LENGTH=821
Chr3	16756304	16756804	peak_275	AT3G45640	16756770	16758698	Symbols: ATMPK3, MPK3, ATMAPK3 | mitogen-activated protein kinase 3 | chr3:16756770-16758698 FORWARD LENGTH=1929
Chr3	16756304	16756804	peak_275	AT3G45650	16759253	16761266	Symbols: NAXT1 | nitrate excretion transporter1 | chr3:16759253-16761266 FORWARD LENGTH=2014
Chr2	8121920	8122420	peak_276	AT2G18730	8118830	8121925	Symbols: ATDGK3, DGK3 | diacylglycerol kinase 3 | chr2:8118830-8121925 FORWARD LENGTH=3096
Chr2	8121920	8122420	peak_276	AT2G18735	8122119	8123076	Symbols: | other RNA | chr2:8122119-8123076 FORWARD LENGTH=958
Chr2	8121920	8122420	peak_276	AT2G18740	8123195	8125004	Symbols: | Small nuclear ribonucleoprotein family protein | chr2:8123195-8124887 FORWARD LENGTH=1693
Chr4	15228051	15228551	peak_277	AT4G31380	15229785	15230718	Symbols: FLP1 | FPF1-like protein 1 | chr4:15229785-15230718 FORWARD LENGTH=934
Chr5	619541	620041	peak_278	AT5G02740	616432	618618	Symbols: | Ribosomal protein S24e family protein | chr5:616432-618618 FORWARD LENGTH=2187
Chr5	619541	620041	peak_278	AT5G02750	620094	621179	Symbols: | RING/U-box superfamily protein | chr5:620094-621179 FORWARD LENGTH=1086
Chr4	16482290	16482790	peak_279	AT4G34460	16477106	16479528	Symbols: AGB1, ELK4, ATAGB1 | GTP binding protein beta 1 | chr4:16477136-16479506 REVERSE LENGTH=2371
Chr4	16482290	16482790	peak_279	AT4G34470	16480022	16480480	Symbols: ASK12, SK12 | SKP1-like 12 | chr4:16480022-16480480 REVERSE LENGTH=459
Chr4	16482290	16482790	peak_279	AT4G34480	16480934	16483995	Symbols: | O-Glycosyl hydrolases family 17 protein | chr4:16480934-16483995 REVERSE LENGTH=3062
Chr3	18439575	18440075	peak_282	AT3G49710	18437845	18440010	Symbols: | Pentatricopeptide repeat (PPR) superfamily protein | chr3:18437845-18440010 FORWARD LENGTH=2166
Chr3	18439575	18440075	peak_282	AT3G49720	18440003	18442198	Symbols: | unknown protein; FUNCTIONS IN: molecular_function unknown; INVOLVED IN: biological_process unknown; LOCATED IN: chloroplast thylakoid membrane, Golgi apparatus, plasma membrane, membrane; EXPRESSED IN: 25 plant structures; EXPRESSED DURING: 15 growth stages; BEST Arabidopsis thaliana protein match is: unknown protein (TAIR:AT5G65810.1); Has 64 Blast hits to 64 proteins in 11 species: A…
Chr5	4206471	4206971	peak_283	AT5G13190	4204817	4206405	Symbols: | CONTAINS InterPro DOMAIN/s: LPS-induced tumor necrosis factor alpha factor (InterPro:IPR006629); Has 30201 Blast hits to 17322 proteins in 780 species: Archae - 12; Bacteria - 1396; Metazoa - 17338; Fungi - 3422; Plants - 5037; Viruses - 0; Other Eukaryotes - 2996 (source: NCBI BLink). | chr5:4204817-4206405 REVERSE LENGTH=1589
Chr5	4206471	4206971	peak_283	AT5G13200	4207004	4208289	Symbols: | GRAM domain family protein | chr5:4207004-4208289 FORWARD LENGTH=1286
Chr1	27749395	27749895	peak_284	AT1G73805	27745427	27749178	Symbols: | Calmodulin binding protein-like | chr1:27745427-27749178 REVERSE LENGTH=3752
Chr5	709671	710171	peak_285	AT5G03030	708318	709703	Symbols: | Chaperone DnaJ-domain superfamily protein | chr5:708318-709703 REVERSE LENGTH=1386
Chr5	709671	710171	peak_285	AT5G03040	710102	712994	Symbols: iqd2 | IQ-domain 2 | chr5:710233-712994 REVERSE LENGTH=2762
Chr5	24758911	24759411	peak_286	AT5G61570	24758347	24760652	Symbols: | Protein kinase superfamily protein | chr5:24758445-24760278 FORWARD LENGTH=1834
Chr5	24758911	24759411	peak_286	AT5G61580	24761079	24764014	Symbols: PFK4 | phosphofructokinase 4 | chr5:24761091-24764014 FORWARD LENGTH=2924
Chr2	7043232	7043732	peak_287	AT2G16250	7039682	7042933	Symbols: | Leucine-rich repeat protein kinase family protein | chr2:7039682-7042933 REVERSE LENGTH=3252
Chr3	6465718	6466218	peak_289	AT3G18770	6459884	6463059	Symbols: | Autophagy-related protein 13 | chr3:6459884-6463059 REVERSE LENGTH=3176
Chr3	6465718	6466218	peak_289	AT3G18773	6465825	6467175	Symbols: | RING/U-box superfamily protein | chr3:6465825-6467175 FORWARD LENGTH=1351
Chr1	26429582	26430082	peak_291	AT1G70180	26426341	26429361	Symbols: | Sterile alpha motif (SAM) domain-containing protein | chr1:26426341-26429361 FORWARD LENGTH=3021
Chr1	26429582	26430082	peak_291	AT1G70185	26429733	26430069	Symbols: | other RNA | chr1:26429733-26430069 FORWARD LENGTH=337
Chr1	26429582	26430082	peak_291	AT1G70190	26430543	26432049	Symbols: | Ribosomal protein L7/L12, oligomerisation;Ribosomal protein L7/L12, C-terminal/adaptor protein ClpS-like | chr1:26430543-26432049 FORWARD LENGTH=1507
Chr1	22126963	22127463	peak_292	NA	NA	NA
Chr1	6075628	6076128	peak_294	AT1G17660	6075820	6075891	Symbols: | pre-tRNA | chr1:6075820-6075891 FORWARD LENGTH=72
Chr1	6075628	6076128	peak_294	AT1G17665	6072253	6074484	Symbols: | unknown protein; FUNCTIONS IN: molecular_function unknown; INVOLVED IN: biological_process unknown; LOCATED IN: endomembrane system; EXPRESSED IN: 15 plant structures; EXPRESSED DURING: 11 growth stages; Has 149 Blast hits to 146 proteins in 39 species: Archae - 0; Bacteria - 4; Metazoa - 21; Fungi - 5; Plants - 30; Viruses - 0; Other Eukaryotes - 89 (source: NCBI BLink). | chr1:607225…
Chr1	6075628	6076128	peak_294	AT1G17670	6075945	6076018	Symbols: | pre-tRNA | chr1:6075945-6076018 REVERSE LENGTH=74
Chr1	6075628	6076128	peak_294	AT1G17680	6076077	6082337	Symbols: | tetratricopeptide repeat (TPR)-containing protein | chr1:6076130-6082337 FORWARD LENGTH=6208
Chr4	18265659	18266159	peak_295	AT4G39220	18263617	18265771	Symbols: ATRER1A | Rer1 family protein | chr4:18263617-18265771 FORWARD LENGTH=2155
Chr4	18265659	18266159	peak_295	AT4G39230	18265885	18267829	Symbols: | NmrA-like negative transcriptional regulator family protein | chr4:18265885-18267829 REVERSE LENGTH=1945
Chr4	18265659	18266159	peak_295	AT4G39235	18268049	18269212	Symbols: | unknown protein; BEST Arabidopsis thaliana protein match is: unknown protein (TAIR:AT3G05570.1); Has 30201 Blast hits to 17322 proteins in 780 species: Archae - 12; Bacteria - 1396; Metazoa - 17338; Fungi - 3422; Plants - 5037; Viruses - 0; Other Eukaryotes - 2996 (source: NCBI BLink). | chr4:18268049-18269212 FORWARD LENGTH=1164
Chr4	13745978	13746478	peak_296	AT4G27500	13743110	13746211	Symbols: PPI1 | proton pump interactor 1 | chr4:13743110-13746211 FORWARD LENGTH=3102
Chr4	13745978	13746478	peak_296	AT4G27510	13746176	13749031	Symbols: | unknown protein; FUNCTIONS IN: molecular_function unknown; INVOLVED IN: biological_process unknown; EXPRESSED IN: 22 plant structures; EXPRESSED DURING: 12 growth stages; Has 30201 Blast hits to 17322 proteins in 780 species: Archae - 12; Bacteria - 1396; Metazoa - 17338; Fungi - 3422; Plants - 5037; Viruses - 0; Other Eukaryotes - 2996 (source: NCBI BLink). | chr4:13746666-13749031 RE…
Chr4	957358	957858	peak_297	AT4G02160	955101	955652	Symbols: | unknown protein; BEST Arabidopsis thaliana protein match is: unknown protein (TAIR:AT5G61710.1); Has 35 Blast hits to 35 proteins in 9 species: Archae - 0; Bacteria - 0; Metazoa - 0; Fungi - 0; Plants - 35; Viruses - 0; Other Eukaryotes - 0 (source: NCBI BLink). | chr4:955101-955652 REVERSE LENGTH=552
Chr4	957358	957858	peak_297	AT4G02170	958049	958641	Symbols: | unknown protein; BEST Arabidopsis thaliana protein match is: unknown protein (TAIR:AT5G38700.1); Has 53 Blast hits to 53 proteins in 10 species: Archae - 0; Bacteria - 0; Metazoa - 0; Fungi - 0; Plants - 53; Viruses - 0; Other Eukaryotes - 0 (source: NCBI BLink). | chr4:958049-958641 FORWARD LENGTH=593
Chr4	957358	957858	peak_297	AT4G02180	959964	963517	Symbols: | DC1 domain-containing protein | chr4:959964-963517 FORWARD LENGTH=3554
Chr1	26439568	26440068	peak_300	AT1G70209	26439653	26439796	Symbols: | unknown protein; LOCATED IN: mitochondrion; Has 30201 Blast hits to 17322 proteins in 780 species: Archae - 12; Bacteria - 1396; Metazoa - 17338; Fungi - 3422; Plants - 5037; Viruses - 0; Other Eukaryotes - 2996 (source: NCBI BLink). | chr1:26439653-26439796 REVERSE LENGTH=144
Chr1	26439568	26440068	peak_300	AT1G70210	26439864	26442829	Symbols: CYCD1;1, ATCYCD1;1 | CYCLIN D1;1 | chr1:26439864-26442829 FORWARD LENGTH=2966
Chr5	6767234	6767734	peak_302	AT5G20030	6764727	6766669	Symbols: | Plant Tudor-like RNA-binding protein | chr5:6764727-6766669 REVERSE LENGTH=1943
Chr5	6767234	6767734	peak_302	AT5G20040	6767797	6771190	Symbols: IPT9 | isopentenyltransferase 9 | chr5:6767802-6771190 REVERSE LENGTH=3389
Chr5	4657933	4658433	peak_303	AT5G14440	4655903	4657907	Symbols: | Surfeit locus protein 2 (SURF2) | chr5:4655903-4657907 REVERSE LENGTH=2005
Chr5	4657933	4658433	peak_303	AT5G14450	4658441	4660175	Symbols: | GDSL-like Lipase/Acylhydrolase superfamily protein | chr5:4658441-4660175 FORWARD LENGTH=1735
Chr3	2486973	2487473	peak_305	AT3G07780	2484469	2487024	Symbols: OBE1 | Protein of unknown function (DUF1423) | chr3:2484469-2487024 FORWARD LENGTH=2556
Chr3	2486973	2487473	peak_305	AT3G07790	2487369	2489220	Symbols: | DGCR14-related | chr3:2487369-2489220 FORWARD LENGTH=1852
Chr2	2269243	2269743	peak_306	AT2G05920	2269515	2272229	Symbols: | Subtilase family protein | chr2:2269515-2272229 REVERSE LENGTH=2715
Chr5	14998680	14999180	peak_307	AT5G37760	14997168	14998219	Symbols: | Chaperone DnaJ-domain superfamily protein | chr5:14997168-14998219 FORWARD LENGTH=1052
Chr5	14998680	14999180	peak_307	AT5G37770	14998854	14999619	Symbols: TCH2, CML24 | EF hand calcium-binding protein family | chr5:14998854-14999619 REVERSE LENGTH=766
Chr2	8103654	8104154	peak_309	NA	NA	NA
Chr2	1669233	1669733	peak_310	NA	NA	NA
Chr5	897761	898261	peak_311	AT5G03550	895813	896145	Symbols: | BEST Arabidopsis thaliana protein match is: TRAF-like family protein (TAIR:AT2G42460.1); Has 137 Blast hits to 125 proteins in 2 species: Archae - 0; Bacteria - 0; Metazoa - 0; Fungi - 0; Plants - 137; Viruses - 0; Other Eukaryotes - 0 (source: NCBI BLink). | chr5:895813-896145 REVERSE LENGTH=333
Chr5	897761	898261	peak_311	AT5G03552	897020	897356	Symbols: MIR822A | MIR822a; miRNA | chr5:897020-897356 REVERSE LENGTH=337
Chr5	897761	898261	peak_311	AT5G03555	898241	900159	Symbols: | permease, cytosine/purines, uracil, thiamine, allantoin family protein | chr5:898241-900159 REVERSE LENGTH=1919
Chr1	3758555	3759055	peak_312	AT1G11210	3755677	3756998	Symbols: | Protein of unknown function (DUF761) | chr1:3755677-3756998 REVERSE LENGTH=1322
Chr1	3758555	3759055	peak_312	AT1G11220	3759862	3761165	Symbols: | Protein of unknown function (DUF761) | chr1:3759862-3761165 REVERSE LENGTH=1304
Chr3	8561790	8562290	peak_313	AT3G23750	8558332	8561428	Symbols: | Leucine-rich repeat protein kinase family protein | chr3:8558332-8561428 FORWARD LENGTH=3097
Chr3	8561790	8562290	peak_313	AT3G23760	8562829	8564670	Symbols: | FUNCTIONS IN: molecular_function unknown; INVOLVED IN: biological_process unknown; LOCATED IN: vacuole; EXPRESSED IN: 20 plant structures; EXPRESSED DURING: 13 growth stages; BEST Arabidopsis thaliana protein match is: transferases, transferring glycosyl groups (TAIR:AT4G14100.1); Has 108 Blast hits to 104 proteins in 19 species: Archae - 0; Bacteria - 0; Metazoa - 8; Fungi - 0; Plants…
Chr1	27097587	27098087	peak_314	AT1G71980	27097903	27100139	Symbols: | Protease-associated (PA) RING/U-box zinc finger family protein | chr1:27097903-27100139 FORWARD LENGTH=2237
Chr1	27097587	27098087	peak_314	AT1G71990	27100284	27102262	Symbols: FUT13, ATFUT13, FUCTC, FT4-M, ATFT4 | fucosyltransferase 13 | chr1:27100284-27102262 FORWARD LENGTH=1979
Chr3	7078741	7079241	peak_316	AT3G20290	7074817	7078871	Symbols: ATEHD1, EHD1 | EPS15 homology domain 1 | chr3:7074817-7078783 REVERSE LENGTH=3967
Chr3	7078741	7079241	peak_316	AT3G20300	7079617	7081921	Symbols: | Protein of unknown function (DUF3537) | chr3:7079617-7081921 REVERSE LENGTH=2305
Chr2	17727162	17727662	peak_317	AT2G42580	17728715	17731718	Symbols: TTL3, VIT | tetratricopetide-repeat thioredoxin-like 3 | chr2:17728715-17731718 FORWARD LENGTH=3004
Chr4	13833887	13834387	peak_318	AT4G27720	13831038	13833814	Symbols: | Major facilitator superfamily protein | chr4:13831038-13833814 FORWARD LENGTH=2777
Chr4	13833887	13834387	peak_318	AT4G27730	13833807	13836578	Symbols: ATOPT6, OPT6 | oligopeptide transporter 1 | chr4:13833807-13836578 REVERSE LENGTH=2772
Chr1	2627592	2628092	peak_319	AT1G08320	2621904	2627848	Symbols: TGA9, bZIP21 | bZIP transcription factor family protein | chr1:2621904-2627721 REVERSE LENGTH=5818
Chr1	2627592	2628092	peak_319	AT1G08340	2631068	2632871	Symbols: | Rho GTPase activating protein with PAK-box/P21-Rho-binding domain | chr1:2631068-2632871 FORWARD LENGTH=1804
Chr2	17538506	17539006	peak_321	AT2G42010	17532813	17538400	Symbols: PLDBETA1, PLDBETA | phospholipase D beta 1 | chr2:17532813-17538400 REVERSE LENGTH=5588
Chr2	17538506	17539006	peak_321	AT2G42020	17538703	17538784	Symbols: | pre-tRNA | chr2:17538703-17538784 REVERSE LENGTH=82
Chr2	17538506	17539006	peak_321	AT2G42030	17538906	17540966	Symbols: | RING/U-box superfamily protein | chr2:17538906-17540966 REVERSE LENGTH=2061
Chr1	29949073	29949573	peak_322	AT1G79590	29946237	29948774	Symbols: SYP52, ATSYP52 | syntaxin of plants 52 | chr1:29946237-29948774 FORWARD LENGTH=2538
Chr1	29949073	29949573	peak_322	AT1G79600	29949925	29952690	Symbols: | Protein kinase superfamily protein | chr1:29949925-29952690 REVERSE LENGTH=2766
Chr4	14654232	14654732	peak_325	AT4G29940	14648139	14653379	Symbols: PRHA | pathogenesis related homeodomain protein A | chr4:14648164-14653303 REVERSE LENGTH=5140
Chr4	14654232	14654732	peak_325	AT4G29950	14657045	14660573	Symbols: | Ypt/Rab-GAP domain of gyp1p superfamily protein | chr4:14657048-14660573 FORWARD LENGTH=3526
Chr4	18552266	18552766	peak_326	AT4G40010	18548704	18551056	Symbols: SNRK2-7, SNRK2.7, SRK2F | SNF1-related protein kinase 2.7 | chr4:18548704-18551056 REVERSE LENGTH=2353
Chr4	18552266	18552766	peak_326	AT4G40011	18551198	18551404	Symbols: | unknown protein; LOCATED IN: endomembrane system; Has 30201 Blast hits to 17322 proteins in 780 species: Archae - 12; Bacteria - 1396; Metazoa - 17338; Fungi - 3422; Plants - 5037; Viruses - 0; Other Eukaryotes - 2996 (source: NCBI BLink). | chr4:18551198-18551404 REVERSE LENGTH=207
Chr4	18552266	18552766	peak_326	AT4G40020	18553453	18555300	Symbols: | Myosin heavy chain-related protein | chr4:18553453-18555300 REVERSE LENGTH=1848
Chr1	537536	538036	peak_327	AT1G02540	534827	535699	Symbols: | unknown protein; Has 3327 Blast hits to 2216 proteins in 265 species: Archae - 18; Bacteria - 202; Metazoa - 802; Fungi - 283; Plants - 84; Viruses - 187; Other Eukaryotes - 1751 (source: NCBI BLink). | chr1:534827-535699 REVERSE LENGTH=873
Chr1	537536	538036	peak_327	AT1G02550	536483	537211	Symbols: | Plant invertase/pectin methylesterase inhibitor superfamily protein | chr1:536483-537211 FORWARD LENGTH=729
Chr1	537536	538036	peak_327	AT1G02560	537860	540109	Symbols: CLPP5, NCLPP5, NCLPP1 | nuclear encoded CLP protease 5 | chr1:537860-540109 FORWARD LENGTH=2250
Chr1	5775273	5775773	peak_328	AT1G16870	5770732	5773251	Symbols: | mitochondrial 28S ribosomal protein S29-related | chr1:5770732-5773251 REVERSE LENGTH=2520
Chr1	5775273	5775773	peak_328	AT1G16880	5773592	5776308	Symbols: | uridylyltransferase-related | chr1:5773678-5775504 FORWARD LENGTH=1827
Chr1	5775273	5775773	peak_328	AT1G16890	5776177	5778484	Symbols: UBC36 | ubiquitin-conjugating enzyme 36 | chr1:5776177-5778484 REVERSE LENGTH=2308
Chr1	28320149	28320649	peak_329	AT1G75450	28314458	28318375	Symbols: CKX5 | cytokinin oxidase 5 | chr1:28315162-28318375 REVERSE LENGTH=3214
Chr3	8963441	8963941	peak_330	AT3G24550	8960258	8963568	Symbols: ATPERK1, PERK1 | proline extensin-like receptor kinase 1 | chr3:8960258-8963568 FORWARD LENGTH=3311
Chr3	8963441	8963941	peak_330	AT3G24560	8963770	8966616	Symbols: RSY3 | Adenine nucleotide alpha hydrolases-like superfamily protein | chr3:8963770-8966616 FORWARD LENGTH=2847
Chr2	18548407	18548907	peak_332	AT2G44950	18542213	18548591	Symbols: RDO4, HUB1 | histone mono-ubiquitination 1 | chr2:18542213-18548591 REVERSE LENGTH=6379
Chr2	18548407	18548907	peak_332	AT2G44970	18548813	18552159	Symbols: | alpha/beta-Hydrolases superfamily protein | chr2:18548823-18552159 REVERSE LENGTH=3337
Chr5	7090411	7090911	peak_333	AT5G20890	7086653	7090081	Symbols: | TCP-1/cpn60 chaperonin family protein | chr5:7086653-7090081 REVERSE LENGTH=3429
Chr5	7090411	7090911	peak_333	AT5G20900	7090704	7092539	Symbols: JAZ12, TIFY3B | jasmonate-zim-domain protein 12 | chr5:7090704-7092539 FORWARD LENGTH=1836
Chr5	26038564	26039064	peak_335	AT5G65165	26034422	26035927	Symbols: SDH2-3 | succinate dehydrogenase 2-3 | chr5:26034422-26035927 REVERSE LENGTH=1506
Chr5	26038564	26039064	peak_335	AT5G65166	26036291	26036494	Symbols: | unknown protein; Has 30201 Blast hits to 17322 proteins in 780 species: Archae - 12; Bacteria - 1396; Metazoa - 17338; Fungi - 3422; Plants - 5037; Viruses - 0; Other Eukaryotes - 2996 (source: NCBI BLink). | chr5:26036291-26036494 REVERSE LENGTH=204
Chr5	26038564	26039064	peak_335	AT5G65170	26041174	26042406	Symbols: | VQ motif-containing protein | chr5:26041174-26042406 FORWARD LENGTH=1233
Chr5	7680152	7680652	peak_336	AT5G22940	7676938	7679179	Symbols: F8H | FRA8 homolog | chr5:7676938-7679179 FORWARD LENGTH=2242
Chr5	7680152	7680652	peak_336	AT5G22950	7681305	7682903	Symbols: VPS24.1 | SNF7 family protein | chr5:7681305-7682903 FORWARD LENGTH=1599
Chr3	5245771	5246271	peak_337	AT3G15510	5243510	5245382	Symbols: ATNAC2, ANAC056, NARS1, NAC2 | NAC domain containing protein 2 | chr3:5243510-5245382 FORWARD LENGTH=1873
Chr3	5245771	5246271	peak_337	AT3G15518	5249112	5249754	Symbols: | unknown protein; FUNCTIONS IN: molecular_function unknown; INVOLVED IN: biological_process unknown; LOCATED IN: cellular_component unknown; Has 30201 Blast hits to 17322 proteins in 780 species: Archae - 12; Bacteria - 1396; Metazoa - 17338; Fungi - 3422; Plants - 5037; Viruses - 0; Other Eukaryotes - 2996 (source: NCBI BLink). | chr3:5249112-5249754 FORWARD LENGTH=643
Chr4	10032724	10033224	peak_338	AT4G18060	10027480	10029899	Symbols: | SH3 domain-containing protein | chr4:10027480-10029899 REVERSE LENGTH=2420
Chr4	10032724	10033224	peak_338	AT4G18070	10030632	10032963	Symbols: | unknown protein; BEST Arabidopsis thaliana protein match is: unknown protein (TAIR:AT1G29530.1); Has 30201 Blast hits to 17322 proteins in 780 species: Archae - 12; Bacteria - 1396; Metazoa - 17338; Fungi - 3422; Plants - 5037; Viruses - 0; Other Eukaryotes - 2996 (source: NCBI BLink). | chr4:10030663-10032935 FORWARD LENGTH=2273
Chr4	10032724	10033224	peak_338	AT4G18080	10033210	10033935	Symbols: | unknown protein; FUNCTIONS IN: molecular_function unknown; INVOLVED IN: biological_process unknown; LOCATED IN: plant-type cell wall; EXPRESSED IN: stem; BEST Arabidopsis thaliana protein match is: Protein of unknown function (DUF1184) (TAIR:AT3G27900.1); Has 1807 Blast hits to 1807 proteins in 277 species: Archae - 0; Bacteria - 0; Metazoa - 736; Fungi - 347; Plants - 385; Viruses - 0…
Chr4	10032724	10033224	peak_338	AT4G18090	10034011	10034847	Symbols: | unknown protein; Has 1807 Blast hits to 1807 proteins in 277 species: Archae - 0; Bacteria - 0; Metazoa - 736; Fungi - 347; Plants - 385; Viruses - 0; Other Eukaryotes - 339 (source: NCBI BLink). | chr4:10034011-10034847 REVERSE LENGTH=837
Chr4	17840055	17840555	peak_339	AT4G37940	17835572	17838621	Symbols: AGL21 | AGAMOUS-like 21 | chr4:17835572-17838621 REVERSE LENGTH=3050
Chr1	4775588	4776088	peak_340	AT1G13950	4773576	4774867	Symbols: EIF-5A, ELF5A-1, ATELF5A-1, EIF5A | eukaryotic elongation factor 5A-1 | chr1:4773576-4774867 FORWARD LENGTH=1292
Chr1	4775588	4776088	peak_340	AT1G13960	4776463	4779400	Symbols: WRKY4 | WRKY DNA-binding protein 4 | chr1:4776463-4779350 FORWARD LENGTH=2888
Chr5	1930887	1931387	peak_341	AT5G06310	1928391	1930951	Symbols: AtPOT1b | Nucleic acid-binding, OB-fold-like protein | chr5:1928391-1930951 FORWARD LENGTH=2561
Chr5	1930887	1931387	peak_341	AT5G06320	1930793	1931768	Symbols: NHL3 | NDR1/HIN1-like 3 | chr5:1930793-1931768 REVERSE LENGTH=976
Chr2	15227010	15227510	peak_343	AT2G36310	15224497	15226872	Symbols: URH1 | uridine-ribohydrolase 1 | chr2:15224497-15226872 REVERSE LENGTH=2376
Chr2	15227010	15227510	peak_343	AT2G36320	15228788	15230496	Symbols: | A20/AN1-like zinc finger family protein | chr2:15228788-15230496 FORWARD LENGTH=1709
Chr3	1192722	1193222	peak_344	AT3G04470	1189640	1192638	Symbols: | Ankyrin repeat family protein | chr3:1189640-1192638 REVERSE LENGTH=2999
Chr3	1192722	1193222	peak_344	AT3G04480	1193630	1197397	Symbols: | endoribonucleases | chr3:1193630-1197397 REVERSE LENGTH=3768
Chr2	10667031	10667531	peak_345	AT2G25070	10663240	10665964	Symbols: | Protein phosphatase 2C family protein | chr2:10663240-10665964 REVERSE LENGTH=2725
Chr2	10667031	10667531	peak_345	AT2G25080	10668049	10670019	Symbols: ATGPX1, GPX1 | glutathione peroxidase 1 | chr2:10668049-10670019 FORWARD LENGTH=1971
Chr1	18322713	18323213	peak_346	AT1G49490	18317563	18320106	Symbols: | Leucine-rich repeat (LRR) family protein | chr1:18317563-18320106 REVERSE LENGTH=2544
Chr1	18322713	18323213	peak_346	AT1G49500	18321295	18322284	Symbols: | unknown protein; FUNCTIONS IN: molecular_function unknown; INVOLVED IN: biological_process unknown; LOCATED IN: endomembrane system; EXPRESSED IN: 19 plant structures; EXPRESSED DURING: 10 growth stages; BEST Arabidopsis thaliana protein match is: unknown protein (TAIR:AT3G19030.1); Has 24 Blast hits to 24 proteins in 2 species: Archae - 0; Bacteria - 0; Metazoa - 0; Fungi - 0; Plants …
Chr5	26356422	26356922	peak_347	AT5G65890	26354853	26357866	Symbols: ACR1 | ACT domain repeat 1 | chr5:26354853-26357866 FORWARD LENGTH=3014
Chr5	26356422	26356922	peak_347	AT5G65900	26358206	26361443	Symbols: | DEA(D/H)-box RNA helicase family protein | chr5:26358206-26361443 FORWARD LENGTH=3238
Chr5	23308890	23309390	peak_349	AT5G57550	23304888	23306421	Symbols: XTR3, XTH25 | xyloglucan endotransglucosylase/hydrolase 25 | chr5:23304888-23306421 REVERSE LENGTH=1534
Chr5	23308890	23309390	peak_349	AT5G57560	23307130	23308282	Symbols: TCH4, XTH22 | Xyloglucan endotransglucosylase/hydrolase family protein | chr5:23307130-23308282 REVERSE LENGTH=1153
Chr5	23308890	23309390	peak_349	AT5G57565	23310284	23311564	Symbols: | Protein kinase superfamily protein | chr5:23310284-23311564 FORWARD LENGTH=1281
Chr1	20948214	20948714	peak_352	AT1G56010	20946571	20949281	Symbols: NAC1, ANAC022 | NAC domain containing protein 1 | chr1:20946571-20949281 REVERSE LENGTH=2711
Chr2	16774347	16774847	peak_353	AT2G40140	16772073	16774657	Symbols: CZF1, ZFAR1, SZF2, ATSZF2 | zinc finger (CCCH-type) family protein | chr2:16772203-16774657 FORWARD LENGTH=2455
Chr2	16774347	16774847	peak_353	AT2G40150	16775442	16777243	Symbols: TBL28 | TRICHOME BIREFRINGENCE-LIKE 28 | chr2:16775442-16777243 FORWARD LENGTH=1802
Chr2	16774347	16774847	peak_353	AT2G40160	16777390	16779408	Symbols: TBL30 | Plant protein of unknown function (DUF828) | chr2:16777390-16779408 FORWARD LENGTH=2019
Chr5	7981188	7981688	peak_354	AT5G23665	7981398	7981469	Symbols: | pre-tRNA | chr5:7981398-7981469 FORWARD LENGTH=72
Chr5	7981188	7981688	peak_354	AT5G23670	7981641	7985398	Symbols: LCB2 | long chain base2 | chr5:7981657-7985398 FORWARD LENGTH=3742
Chr1	1958592	1959092	peak_355	AT1G06410	1954850	1958756	Symbols: ATTPS7, TPS7, ATTPSA | trehalose-phosphatase/synthase 7 | chr1:1954850-1958756 FORWARD LENGTH=3907
Chr1	1958592	1959092	peak_355	AT1G06420	1958923	1959947	Symbols: | unknown protein; FUNCTIONS IN: molecular_function unknown; INVOLVED IN: biological_process unknown; LOCATED IN: cellular_component unknown; EXPRESSED IN: 14 plant structures; EXPRESSED DURING: 6 growth stages. | chr1:1958923-1959947 FORWARD LENGTH=1025
Chr1	1958592	1959092	peak_355	AT1G06430	1960058	1963011	Symbols: FTSH8 | FTSH protease 8 | chr1:1960058-1963011 REVERSE LENGTH=2954
Chr5	3854151	3854651	peak_358	AT5G11950	3854916	3856983	Symbols: | Putative lysine decarboxylase family protein | chr5:3854916-3856983 FORWARD LENGTH=2068
Chr1	9459052	9459552	peak_359	AT1G27210	9455368	9458026	Symbols: | ARM repeat superfamily protein | chr1:9455368-9458026 REVERSE LENGTH=2659
Chr1	9459052	9459552	peak_359	AT1G27213	9460035	9460187	Symbols: | unknown protein; Has 30201 Blast hits to 17322 proteins in 780 species: Archae - 12; Bacteria - 1396; Metazoa - 17338; Fungi - 3422; Plants - 5037; Viruses - 0; Other Eukaryotes - 2996 (source: NCBI BLink). | chr1:9460035-9460187 REVERSE LENGTH=153
Chr5	8100482	8100982	peak_360	AT5G23980	8098052	8101323	Symbols: ATFRO4, FRO4 | ferric reduction oxidase 4 | chr5:8098052-8101323 REVERSE LENGTH=3272
Chr5	18461858	18462358	peak_361	AT5G45540	18458154	18460821	Symbols: | Protein of unknown function (DUF594) | chr5:18458154-18460821 REVERSE LENGTH=2668
Chr5	18461858	18462358	peak_361	AT5G45550	18462162	18465097	Symbols: | Mob1/phocein family protein | chr5:18462162-18465097 FORWARD LENGTH=2936
Chr5	18461858	18462358	peak_361	AT5G45560	18465355	18470926	Symbols: | Pleckstrin homology (PH) domain-containing protein / lipid-binding START domain-containing protein | chr5:18465355-18470926 FORWARD LENGTH=5572
Chr4	18355199	18355699	peak_364	AT4G39420	18339287	18355093	Symbols: | unknown protein; INVOLVED IN: biological_process unknown; LOCATED IN: cellular_component unknown; EXPRESSED IN: leaf; EXPRESSED DURING: LP.04 four leaves visible, LP.02 two leaves visible; Has 20 Blast hits to 19 proteins in 8 species: Archae - 0; Bacteria - 0; Metazoa - 0; Fungi - 0; Plants - 20; Viruses - 0; Other Eukaryotes - 0 (source: NCBI BLink). | chr4:18339287-18355093 FORWARD …
Chr4	18355199	18355699	peak_364	AT4G39460	18355783	18358980	Symbols: SAMC1 | S-adenosylmethionine carrier 1 | chr4:18355783-18358980 REVERSE LENGTH=3198
Chr1	10636634	10637134	peak_365	AT1G30220	10632821	10635471	Symbols: ATINT2, INT2 | inositol transporter 2 | chr1:10632821-10635471 REVERSE LENGTH=2651
Chr1	10636634	10637134	peak_365	AT1G30230	10638911	10640782	Symbols: | Glutathione S-transferase, C-terminal-like;Translation elongation factor EF1B/ribosomal protein S6 | chr1:10638914-10640782 FORWARD LENGTH=1869
Chr2	1020915	1021415	peak_366	AT2G03350	1019579	1021186	Symbols: | Protein of unknown function, DUF538 | chr2:1019579-1021186 REVERSE LENGTH=1608
Chr2	1020915	1021415	peak_366	AT2G03360	1022287	1024391	Symbols: | Glycosyltransferase family 61 protein | chr2:1022287-1024391 REVERSE LENGTH=2105
Chr5	18028964	18029464	peak_367	AT5G44680	18024215	18025991	Symbols: | DNA glycosylase superfamily protein | chr5:18024215-18025991 REVERSE LENGTH=1777
Chr5	18028964	18029464	peak_367	AT5G44690	18029338	18032293	Symbols: | unknown protein; BEST Arabidopsis thaliana protein match is: unknown protein (TAIR:AT4G20160.1); Has 30201 Blast hits to 17322 proteins in 780 species: Archae - 12; Bacteria - 1396; Metazoa - 17338; Fungi - 3422; Plants - 5037; Viruses - 0; Other Eukaryotes - 2996 (source: NCBI BLink). | chr5:18029338-18032293 REVERSE LENGTH=2956
Chr4	584387	584887	peak_370	AT4G01420	580038	581518	Symbols: CBL5 | calcineurin B-like protein 5 | chr4:580038-581518 REVERSE LENGTH=1481
Chr4	584387	584887	peak_370	AT4G01430	585598	588029	Symbols: | nodulin MtN21 /EamA-like transporter family protein | chr4:585616-587978 FORWARD LENGTH=2363
Chr2	19360980	19361480	peak_371	AT2G47160	19357478	19361147	Symbols: BOR1 | HCO3- transporter family | chr2:19357478-19361147 REVERSE LENGTH=3670
Chr2	107006	107506	peak_372	AT2G01170	102194	104549	Symbols: BAT1 | bidirectional amino acid transporter 1 | chr2:102194-104549 REVERSE LENGTH=2356
Chr2	107006	107506	peak_372	AT2G01175	104884	106216	Symbols: | unknown protein; FUNCTIONS IN: molecular_function unknown; INVOLVED IN: biological_process unknown; LOCATED IN: endomembrane system; Has 35333 Blast hits to 34131 proteins in 2444 species: Archae - 798; Bacteria - 22429; Metazoa - 974; Fungi - 991; Plants - 531; Viruses - 0; Other Eukaryotes - 9610 (source: NCBI BLink). | chr2:104884-106216 REVERSE LENGTH=1333
Chr2	107006	107506	peak_372	AT2G01180	106900	108803	Symbols: ATPAP1, PAP1, LPP1, ATLPP1 | phosphatidic acid phosphatase 1 | chr2:106900-108803 REVERSE LENGTH=1904
Chr1	18407234	18407734	peak_373	AT1G49730	18402506	18405681	Symbols: | Protein kinase superfamily protein | chr1:18402530-18405563 REVERSE LENGTH=3034
Chr1	18407234	18407734	peak_373	AT1G49740	18407518	18410022	Symbols: | PLC-like phosphodiesterases superfamily protein | chr1:18407518-18410022 FORWARD LENGTH=2505
Chr2	14943607	14944107	peak_374	AT2G35600	14940845	14945357	Symbols: ATBRXL1, BRXL1 | BREVIS RADIX-like 1 | chr2:14940845-14945357 REVERSE LENGTH=4513
Chr2	14943607	14944107	peak_374	AT2G35605	14946063	14947276	Symbols: | SWIB/MDM2 domain superfamily protein | chr2:14946063-14947276 FORWARD LENGTH=1214
Chr1	29487744	29488244	peak_377	AT1G78370	29484269	29485290	Symbols: ATGSTU20, GSTU20 | glutathione S-transferase TAU 20 | chr1:29484269-29485290 REVERSE LENGTH=1022
Chr1	29487744	29488244	peak_377	AT1G78380	29486413	29487906	Symbols: ATGSTU19, GST8, GSTU19 | glutathione S-transferase TAU 19 | chr1:29486413-29487906 REVERSE LENGTH=1494
Chr5	25477228	25477728	peak_378	AT5G63630	25472598	25476511	Symbols: | P-loop containing nucleoside triphosphate hydrolases superfamily protein | chr5:25472598-25476511 REVERSE LENGTH=3914
Chr5	25477228	25477728	peak_378	AT5G63640	25477678	25481489	Symbols: | ENTH/VHS/GAT family protein | chr5:25477678-25481489 FORWARD LENGTH=3812
Chr2	14115801	14116301	peak_379	AT2G33310	14113025	14116087	Symbols: IAA13 | auxin-induced protein 13 | chr2:14113025-14116024 REVERSE LENGTH=3000
Chr5	26831157	26831657	peak_380	AT5G67240	26824236	26828171	Symbols: SDN3 | small RNA degrading nuclease 3 | chr5:26824425-26828171 REVERSE LENGTH=3747
Chr5	26831157	26831657	peak_380	AT5G67245	26829163	26829662	Symbols: | unknown protein; FUNCTIONS IN: molecular_function unknown; INVOLVED IN: biological_process unknown; LOCATED IN: mitochondrion; BEST Arabidopsis thaliana protein match is: unknown protein (TAIR:AT5G65609.1); Has 35333 Blast hits to 34131 proteins in 2444 species: Archae - 798; Bacteria - 22429; Metazoa - 974; Fungi - 991; Plants - 531; Viruses - 0; Other Eukaryotes - 9610 (source: NCBI …
Chr5	26831157	26831657	peak_380	AT5G67250	26831373	26833333	Symbols: SKIP2, VFB4 | SKP1/ASK1-interacting protein 2 | chr5:26831373-26833333 REVERSE LENGTH=1961
Chr1	10802021	10802521	peak_381	AT1G30490	10796135	10800961	Symbols: PHV, ATHB9 | Homeobox-leucine zipper family protein / lipid-binding START domain-containing protein | chr1:10796135-10800961 REVERSE LENGTH=4827
Chr4	18141870	18142370	peak_382	AT4G38890	18135800	18139206	Symbols: | FMN-linked oxidoreductases superfamily protein | chr4:18135800-18139206 REVERSE LENGTH=3407
Chr4	18141870	18142370	peak_382	AT4G38900	18139295	18141983	Symbols: | Basic-leucine zipper (bZIP) transcription factor family protein | chr4:18139295-18141717 REVERSE LENGTH=2423
Chr3	10592307	10592807	peak_383	AT3G28340	10588947	10590552	Symbols: GATL10 | galacturonosyltransferase-like 10 | chr3:10588947-10590552 REVERSE LENGTH=1606
Chr3	10592307	10592807	peak_383	AT3G28345	10593753	10598775	Symbols: | ABC transporter family protein | chr3:10593753-10598775 REVERSE LENGTH=5023
Chr1	11420572	11421072	peak_384	AT1G31820	11416451	11418279	Symbols: | Amino acid permease family protein | chr1:11416451-11418279 REVERSE LENGTH=1829
Chr1	11420572	11421072	peak_384	AT1G31830	11418625	11420837	Symbols: | Amino acid permease family protein | chr1:11418625-11420815 REVERSE LENGTH=2191
Chr1	11420572	11421072	peak_384	AT1G31840	11423906	11426714	Symbols: | Tetratricopeptide repeat (TPR)-like superfamily protein | chr1:11423906-11426714 FORWARD LENGTH=2809
Chr1	3480843	3481343	peak_385	AT1G10540	3474864	3477927	Symbols: ATNAT8, NAT8 | nucleobase-ascorbate transporter 8 | chr1:3474864-3477927 REVERSE LENGTH=3064
Chr1	3480843	3481343	peak_385	AT1G10550	3479153	3480988	Symbols: XTH33, XET | xyloglucan:xyloglucosyl transferase 33 | chr1:3479153-3480988 REVERSE LENGTH=1836
Chr4	17309260	17309760	peak_386	AT4G36720	17307769	17309867	Symbols: HVA22K | HVA22-like protein K | chr4:17307769-17309867 FORWARD LENGTH=2099
Chr4	17309260	17309760	peak_386	AT4G36730	17309612	17312488	Symbols: GBF1 | G-box binding factor 1 | chr4:17309612-17312488 REVERSE LENGTH=2877
Chr3	20316709	20317209	peak_387	AT3G54830	20311901	20315030	Symbols: | Transmembrane amino acid transporter family protein | chr3:20311901-20315030 REVERSE LENGTH=3130
Chr3	20316709	20317209	peak_387	AT3G54840	20318412	20321001	Symbols: ARA6, RABF1 | Ras-related small GTP-binding family protein | chr3:20318412-20321001 FORWARD LENGTH=2590
Chr3	3589089	3589589	peak_388	AT3G11415	3588684	3589685	Symbols: | | chr3:3588684-3589685 FORWARD LENGTH=1002
Chr3	3589089	3589589	peak_388	AT3G11420	3591475	3594570	Symbols: | Protein of unknown function (DUF604) | chr3:3591475-3594570 FORWARD LENGTH=3096
Chr3	6014015	6014515	peak_391	AT3G17580	6015184	6015850	Symbols: | unknown protein; BEST Arabidopsis thaliana protein match is: unknown protein (TAIR:AT1G48330.1); Has 40 Blast hits to 40 proteins in 11 species: Archae - 0; Bacteria - 0; Metazoa - 0; Fungi - 0; Plants - 40; Viruses - 0; Other Eukaryotes - 0 (source: NCBI BLink). | chr3:6015184-6015850 FORWARD LENGTH=667
Chr4	18296265	18296765	peak_392	AT4G39340	18293129	18293512	Symbols: | Protein of unknown function (DUF1278) | chr4:18293129-18293512 REVERSE LENGTH=384
Chr4	18296265	18296765	peak_392	AT4G39350	18296797	18302192	Symbols: CESA2, ATH-A, ATCESA2 | cellulose synthase A2 | chr4:18296797-18302192 FORWARD LENGTH=5396
Chr3	17245797	17246297	peak_393	AT3G46820	17241781	17244277	Symbols: TOPP5 | type one serine/threonine protein phosphatase 5 | chr3:17241781-17244277 REVERSE LENGTH=2497
Chr3	17245797	17246297	peak_393	AT3G46830	17246344	17248713	Symbols: ATRAB11A, ATRABA2C, ATRAB-A2C, RAB-A2C, RABA2c | RAB GTPase homolog A2C | chr3:17246344-17248713 REVERSE LENGTH=2370
Chr1	25652378	25652878	peak_394	AT1G68410	25649999	25653019	Symbols: | Protein phosphatase 2C family protein | chr1:25649999-25653019 REVERSE LENGTH=3021
Chr1	25652378	25652878	peak_394	AT1G68420	25653893	25654156	Symbols: | Class II aaRS and biotin synthetases superfamily protein | chr1:25653893-25654156 FORWARD LENGTH=264
Chr5	4074349	4074849	peak_395	AT5G12900	4071919	4074619	Symbols: | unknown protein; FUNCTIONS IN: molecular_function unknown; INVOLVED IN: biological_process unknown; LOCATED IN: chloroplast; EXPRESSED IN: 21 plant structures; EXPRESSED DURING: 13 growth stages; BEST Arabidopsis thaliana protein match is: unknown protein (TAIR:AT1G12330.1); Has 1807 Blast hits to 1807 proteins in 277 species: Archae - 0; Bacteria - 0; Metazoa - 736; Fungi - 347; Plant…
Chr5	4074349	4074849	peak_395	AT5G12910	4077162	4077557	Symbols: | Histone superfamily protein | chr5:4077162-4077557 FORWARD LENGTH=396
Chr3	23458336	23458836	peak_396	AT3G63530	23456157	23458459	Symbols: BB, BB2 | RING/U-box superfamily protein | chr3:23456157-23458435 REVERSE LENGTH=2279
Chr3	23458336	23458836	peak_396	AT3G63540	23459182	23459804	Symbols: | Mog1/PsbP/DUF1795-like photosystem II reaction center PsbP family protein | chr3:23459182-23459804 REVERSE LENGTH=623
Chr3	5341253	5341753	peak_397	AT3G15770	5340074	5341339	Symbols: | unknown protein; BEST Arabidopsis thaliana protein match is: unknown protein (TAIR:AT1G15350.1); Has 35333 Blast hits to 34131 proteins in 2444 species: Archae - 798; Bacteria - 22429; Metazoa - 974; Fungi - 991; Plants - 531; Viruses - 0; Other Eukaryotes - 9610 (source: NCBI BLink). | chr3:5340074-5341339 FORWARD LENGTH=1266
Chr3	5341253	5341753	peak_397	AT3G15780	5341426	5342557	Symbols: | unknown protein; BEST Arabidopsis thaliana protein match is: unknown protein (TAIR:AT1G52550.1); Has 20 Blast hits to 20 proteins in 5 species: Archae - 0; Bacteria - 0; Metazoa - 0; Fungi - 0; Plants - 20; Viruses - 0; Other Eukaryotes - 0 (source: NCBI BLink). | chr3:5341426-5342557 FORWARD LENGTH=1132
Chr3	5341253	5341753	peak_397	AT3G15790	5343016	5344700	Symbols: MBD11, ATMBD11 | methyl-CPG-binding domain 11 | chr3:5343016-5344700 FORWARD LENGTH=1685
Chr2	19045209	19045709	peak_398	AT2G46390	19042301	19043060	Symbols: | unknown protein; FUNCTIONS IN: molecular_function unknown; INVOLVED IN: biological_process unknown; LOCATED IN: endomembrane system; EXPRESSED IN: 24 plant structures; EXPRESSED DURING: 15 growth stages; Has 4 Blast hits to 4 proteins in 2 species: Archae - 0; Bacteria - 0; Metazoa - 0; Fungi - 0; Plants - 4; Viruses - 0; Other Eukaryotes - 0 (source: NCBI BLink). | chr2:19042301-19043…
Chr2	19045209	19045709	peak_398	AT2G46400	19043414	19044826	Symbols: WRKY46, ATWRKY46 | WRKY DNA-binding protein 46 | chr2:19043414-19044826 REVERSE LENGTH=1413
Chr5	26456112	26456612	peak_399	AT5G66190	26450964	26453199	Symbols: ATLFNR1 | ferredoxin-NADP(+)-oxidoreductase 1 | chr5:26450964-26453199 REVERSE LENGTH=2236
Chr5	26456112	26456612	peak_399	AT5G66200	26453460	26455822	Symbols: ARO2 | armadillo repeat only 2 | chr5:26453460-26455822 REVERSE LENGTH=2363
Chr5	26456112	26456612	peak_399	AT5G66210	26456285	26459631	Symbols: CPK28 | calcium-dependent protein kinase 28 | chr5:26456285-26459624 REVERSE LENGTH=3340
Chr1	21720175	21720675	peak_401	AT1G58440	21713842	21717290	Symbols: XF1, SQE1 | FAD/NAD(P)-binding oxidoreductase family protein | chr1:21713842-21717290 REVERSE LENGTH=3449
Chr1	21720175	21720675	peak_401	AT1G58460	21721404	21722429	Symbols: | unknown protein; Has 35 Blast hits to 35 proteins in 8 species: Archae - 0; Bacteria - 0; Metazoa - 0; Fungi - 0; Plants - 35; Viruses - 0; Other Eukaryotes - 0 (source: NCBI BLink). | chr1:21721404-21722429 FORWARD LENGTH=1026
Chr3	4039496	4039996	peak_402	AT3G12700	4037070	4039142	Symbols: | Eukaryotic aspartyl protease family protein | chr3:4037070-4039142 FORWARD LENGTH=2073
Chr3	4039496	4039996	peak_402	AT3G12710	4040324	4041982	Symbols: | DNA glycosylase superfamily protein | chr3:4040324-4041982 REVERSE LENGTH=1659
Chr1	26679886	26680386	peak_403	AT1G70750	26679975	26683204	Symbols: | Protein of unknown function, DUF593 | chr1:26679975-26683204 REVERSE LENGTH=3230
Chr4	12976757	12977257	peak_404	AT4G25380	12975936	12976328	Symbols: SAP10 | stress-associated protein 10 | chr4:12975936-12976328 REVERSE LENGTH=393
Chr4	12976757	12977257	peak_404	AT4G25386	12977004	12977138	Symbols: | unknown protein; Has 30201 Blast hits to 17322 proteins in 780 species: Archae - 12; Bacteria - 1396; Metazoa - 17338; Fungi - 3422; Plants - 5037; Viruses - 0; Other Eukaryotes - 2996 (source: NCBI BLink). | chr4:12977004-12977138 REVERSE LENGTH=135
Chr4	12976757	12977257	peak_404	AT4G25390	12977341	12979568	Symbols: | Protein kinase superfamily protein | chr4:12977341-12979568 FORWARD LENGTH=2228
Chr2	7944517	7945017	peak_407	AT2G18280	7945998	7948468	Symbols: AtTLP2, TLP2 | tubby like protein 2 | chr2:7945998-7948468 FORWARD LENGTH=2471
Chr1	27439066	27439566	peak_409	AT1G72920	27437928	27439091	Symbols: | Toll-Interleukin-Resistance (TIR) domain family protein | chr1:27437928-27439091 FORWARD LENGTH=1164
Chr1	27439066	27439566	peak_409	AT1G72930	27439452	27440464	Symbols: TIR | toll/interleukin-1 receptor-like | chr1:27439452-27440464 FORWARD LENGTH=1013
Chr1	27439066	27439566	peak_409	AT1G72940	27442238	27443856	Symbols: | Toll-Interleukin-Resistance (TIR) domain-containing protein | chr1:27442238-27443856 FORWARD LENGTH=1619
Chr4	14408629	14409129	peak_410	AT4G29220	14403347	14406592	Symbols: PFK1 | phosphofructokinase 1 | chr4:14403347-14406592 REVERSE LENGTH=3246
Chr4	14408629	14409129	peak_410	AT4G29230	14410338	14414956	Symbols: anac075, NAC075 | NAC domain containing protein 75 | chr4:14410338-14414956 FORWARD LENGTH=4619
Chr1	9627056	9627556	peak_411	AT1G27670	9627572	9628496	Symbols: | unknown protein; BEST Arabidopsis thaliana protein match is: unknown protein (TAIR:AT1G75360.1); Has 35 Blast hits to 35 proteins in 6 species: Archae - 0; Bacteria - 0; Metazoa - 0; Fungi - 0; Plants - 35; Viruses - 0; Other Eukaryotes - 0 (source: NCBI BLink). | chr1:9627572-9628496 REVERSE LENGTH=925
Chr4	17472789	17473289	peak_414	AT4G37080	17473120	17476952	Symbols: | Protein of unknown function, DUF547 | chr4:17473120-17476952 FORWARD LENGTH=3833
Chr1	130912	131412	peak_416	AT1G01320	121067	130577	Symbols: | Tetratricopeptide repeat (TPR)-like superfamily protein | chr1:121067-130577 REVERSE LENGTH=9511
Chr1	130912	131412	peak_416	AT1G01340	132328	135831	Symbols: CNGC10 | cyclic nucleotide gated channel 10 | chr1:132330-135831 REVERSE LENGTH=3502
Chr2	5924087	5924587	peak_417	AT2G14080	5925186	5929600	Symbols: | Disease resistance protein (TIR-NBS-LRR class) family | chr2:5925186-5929600 FORWARD LENGTH=4415
Chr3	3283639	3284139	peak_418	AT3G10525	3281362	3282032	Symbols: LGO, SMR1 | LOSS OF GIANT CELLS FROM ORGANS | chr3:3281362-3282032 REVERSE LENGTH=671
Chr3	3283639	3284139	peak_418	AT3G10530	3285892	3288880	Symbols: | Transducin/WD40 repeat-like superfamily protein | chr3:3285892-3288880 FORWARD LENGTH=2989
Chr5	7588258	7588758	peak_419	AT5G22770	7579263	7588249	Symbols: alpha-ADR | alpha-adaptin | chr5:7579263-7588249 REVERSE LENGTH=8987
Chr4	18274905	18275405	peak_420	AT4G39260	18273899	18275079	Symbols: CCR1, ATGRP8, GR-RBP8, GRP8 | cold, circadian rhythm, and RNA binding 1 | chr4:18274006-18275017 REVERSE LENGTH=1012
Chr4	18274905	18275405	peak_420	AT4G39270	18276505	18279848	Symbols: | Leucine-rich repeat protein kinase family protein | chr4:18276505-18279848 FORWARD LENGTH=3344
Chr3	2321056	2321556	peak_421	AT3G07290	2321740	2324382	Symbols: | Pentatricopeptide repeat (PPR) superfamily protein | chr3:2321740-2324382 REVERSE LENGTH=2643
Chr3	5274899	5275399	peak_423	AT3G15570	5269849	5271922	Symbols: | Phototropic-responsive NPH3 family protein | chr3:5269849-5271922 REVERSE LENGTH=2074
Chr3	5274899	5275399	peak_423	AT3G15580	5273895	5275095	Symbols: ATG8I, APG8H | Ubiquitin-like superfamily protein | chr3:5273895-5275095 REVERSE LENGTH=1201
Chr3	5274899	5275399	peak_423	AT3G15585	5275149	5275221	Symbols: | pre-tRNA | chr3:5275149-5275221 FORWARD LENGTH=73
Chr3	5274899	5275399	peak_423	AT3G15590	5275401	5277991	Symbols: | Tetratricopeptide repeat (TPR)-like superfamily protein | chr3:5275401-5277991 REVERSE LENGTH=2591
Chr3	6244498	6244998	peak_424	AT3G18217	6244529	6244693	Symbols: MIR157C | MIR157C; miRNA | chr3:6244529-6244693 REVERSE LENGTH=165
Chr3	6244498	6244998	peak_424	AT3G18220	6247914	6249960	Symbols: | Phosphatidic acid phosphatase (PAP2) family protein | chr3:6247914-6249960 FORWARD LENGTH=2047
Chr4	17473545	17474045	peak_426	AT4G37080	17473120	17476952	Symbols: | Protein of unknown function, DUF547 | chr4:17473120-17476952 FORWARD LENGTH=3833
Chr5	26363483	26363983	peak_427	AT5G65910	26361440	26363460	Symbols: | BSD domain-containing protein | chr5:26361440-26363460 REVERSE LENGTH=2021
Chr5	26363483	26363983	peak_427	AT5G65920	26364015	26365998	Symbols: | ARM repeat superfamily protein | chr5:26364015-26365998 REVERSE LENGTH=1984
Chr5	20018297	20018797	peak_428	AT5G49360	20011879	20016742	Symbols: BXL1, ATBXL1 | beta-xylosidase 1 | chr5:20011879-20016742 REVERSE LENGTH=4864
Chr5	6352423	6352923	peak_429	AT5G19020	6352771	6354828	Symbols: MEF18 | mitochondrial editing factor 18 | chr5:6352771-6354828 REVERSE LENGTH=2058
Chr2	17541819	17542319	peak_430	AT2G42030	17538906	17540966	Symbols: | RING/U-box superfamily protein | chr2:17538906-17540966 REVERSE LENGTH=2061
Chr2	17541819	17542319	peak_430	AT2G42040	17543034	17545230	Symbols: | CONTAINS InterPro DOMAIN/s: WRC (InterPro:IPR014977); Has 219 Blast hits to 219 proteins in 19 species: Archae - 0; Bacteria - 0; Metazoa - 3; Fungi - 0; Plants - 215; Viruses - 0; Other Eukaryotes - 1 (source: NCBI BLink). | chr2:17543034-17545230 FORWARD LENGTH=2197
Chr3	16895803	16896303	peak_433	AT3G45970	16896166	16897308	Symbols: ATEXLA1, EXPL1, ATEXPL1, ATHEXP BETA 2.1, EXLA1 | expansin-like A1 | chr3:16896166-16897308 FORWARD LENGTH=1143
Chr3	16895803	16896303	peak_433	AT3G45980	16897287	16898013	Symbols: H2B, HTB9 | Histone superfamily protein | chr3:16897287-16898013 REVERSE LENGTH=727
Chr1	23124422	23124922	peak_434	NA	NA	NA
Chr4	16941706	16942206	peak_436	AT4G35750	16940507	16941862	Symbols: | SEC14 cytosolic factor family protein / phosphoglyceride transfer family protein | chr4:16940507-16941862 REVERSE LENGTH=1356
Chr4	16941706	16942206	peak_436	AT4G35760	16942321	16944677	Symbols: | NAD(P)H dehydrogenase (quinone)s | chr4:16942321-16944677 REVERSE LENGTH=2357
Chr4	16941706	16942206	peak_436	AT4G35770	16944941	16946192	Symbols: SEN1, ATSEN1, DIN1 | Rhodanese/Cell cycle control phosphatase superfamily protein | chr4:16944941-16946192 FORWARD LENGTH=1252
Chr1	2280593	2281093	peak_438	AT1G07420	2277807	2280297	Symbols: ATSMO2, SMO2-1 | sterol 4-alpha-methyl-oxidase 2-1 | chr1:2277830-2280297 FORWARD LENGTH=2468
Chr1	2280593	2281093	peak_438	AT1G07430	2280835	2282828	Symbols: HAI2 | highly ABA-induced PP2C gene 2 | chr1:2280835-2282828 REVERSE LENGTH=1994
Chr5	23719355	23719855	peak_440	AT5G58710	23717775	23719765	Symbols: ROC7 | rotamase CYP 7 | chr5:23717775-23719765 FORWARD LENGTH=1991
Chr5	23719355	23719855	peak_440	AT5G58720	23719702	23723137	Symbols: | smr (Small MutS Related) domain-containing protein | chr5:23719702-23723137 REVERSE LENGTH=3436
Chr3	2364010	2364510	peak_441	AT3G07380	2360988	2362014	Symbols: | Domain of unknown function (DUF23) | chr3:2360988-2362014 REVERSE LENGTH=1027
Chr3	2364010	2364510	peak_441	AT3G07390	2365301	2366496	Symbols: AIR12 | auxin-responsive family protein | chr3:2365301-2366496 FORWARD LENGTH=1196
Chr3	2364010	2364510	peak_441	AT3G07400	2367302	2372445	Symbols: | lipase class 3 family protein | chr3:2367302-2372445 FORWARD LENGTH=5144
Chr1	483329	483829	peak_443	AT1G02390	480852	483292	Symbols: ATGPAT2, GPAT2 | glycerol-3-phosphate acyltransferase 2 | chr1:480852-483292 FORWARD LENGTH=2441
Chr1	483329	483829	peak_443	AT1G02391	483764	483919	Symbols: | unknown protein; Has 30201 Blast hits to 17322 proteins in 780 species: Archae - 12; Bacteria - 1396; Metazoa - 17338; Fungi - 3422; Plants - 5037; Viruses - 0; Other Eukaryotes - 2996 (source: NCBI BLink). | chr1:483764-483919 REVERSE LENGTH=156
Chr1	483329	483829	peak_443	AT1G02400	486801	489577	Symbols: ATGA2OX4, ATGA2OX6, DTA1, GA2OX6 | gibberellin 2-oxidase 6 | chr1:486801-489577 FORWARD LENGTH=2777
Chr5	19079531	19080031	peak_446	AT5G47010	19072009	19079334	Symbols: UPF1, LBA1, ATUPF1 | RNA helicase, putative | chr5:19072009-19079334 FORWARD LENGTH=7326
Chr5	19079531	19080031	peak_446	AT5G47020	19081458	19090023	Symbols: | unknown protein; FUNCTIONS IN: molecular_function unknown; INVOLVED IN: biological_process unknown; LOCATED IN: endomembrane system; EXPRESSED IN: 23 plant structures; EXPRESSED DURING: 13 growth stages; BEST Arabidopsis thaliana protein match is: unknown protein (TAIR:AT5G11700.2); Has 1807 Blast hits to 1807 proteins in 277 species: Archae - 0; Bacteria - 0; Metazoa - 736; Fungi - 34…
Chr5	24084814	24085314	peak_447	AT5G59780	24082197	24083431	Symbols: MYB59, ATMYB59-2 | myb domain protein 59 | chr5:24082197-24083417 REVERSE LENGTH=1221
Chr1	17808586	17809086	peak_448	AT1G48230	17805761	17808885	Symbols: | nodulin MtN21 /EamA-like transporter family protein | chr1:17805761-17808885 FORWARD LENGTH=3125
Chr1	17808586	17809086	peak_448	AT1G48240	17809007	17811895	Symbols: ATNPSN12, NPSN12 | novel plant snare 12 | chr1:17809007-17811895 REVERSE LENGTH=2889
Chr3	19578681	19579181	peak_450	AT3G52820	19573944	19576977	Symbols: ATPAP22, PAP22 | purple acid phosphatase 22 | chr3:19573944-19576977 REVERSE LENGTH=3034
Chr3	19578681	19579181	peak_450	AT3G52830	19578005	19578265	Symbols: | FUNCTIONS IN: molecular_function unknown; INVOLVED IN: biological_process unknown; LOCATED IN: endomembrane system; BEST Arabidopsis thaliana protein match is: Ankyrin repeat family protein (TAIR:AT5G54700.1); Has 6 Blast hits to 6 proteins in 2 species: Archae - 0; Bacteria - 0; Metazoa - 0; Fungi - 0; Plants - 5; Viruses - 0; Other Eukaryotes - 1 (source: NCBI BLink). | chr3:19578005…
Chr3	19578681	19579181	peak_450	AT3G52840	19581113	19586299	Symbols: BGAL2 | beta-galactosidase 2 | chr3:19581113-19586299 FORWARD LENGTH=5187
Chr3	6884184	6884684	peak_451	AT3G19820	6879617	6882315	Symbols: DWF1 | cell elongation protein / DWARF1 / DIMINUTO (DIM) | chr3:6879617-6882121 REVERSE LENGTH=2505
Chr3	6884184	6884684	peak_451	AT3G19830	6885606	6890064	Symbols: NTMC2TYPE5.2, NTMC2T5.2 | Calcium-dependent lipid-binding (CaLB domain) family protein | chr3:6886189-6890064 REVERSE LENGTH=3876
Chr5	20758861	20759361	peak_452	AT5G51060	20757284	20762431	Symbols: RHD2, ATRBOHC, RBOHC | NADPH/respiratory burst oxidase protein D | chr5:20757284-20762431 REVERSE LENGTH=5148
Chr5	1363613	1364113	peak_453	AT5G04720	1360712	1363884	Symbols: ADR1-L2 | ADR1-like 2 | chr5:1360712-1363884 FORWARD LENGTH=3173
Chr5	1363613	1364113	peak_453	AT5G04730	1364101	1367394	Symbols: | Ankyrin-repeat containing protein | chr5:1364101-1367394 REVERSE LENGTH=3294
Chr5	882630	883130	peak_454	AT5G03520	883447	885425	Symbols: ATRAB8C, ATRABE1D, ATRAB-E1D, RAB-E1D, RAB8C | RAB GTPase homolog 8C | chr5:883463-885422 FORWARD LENGTH=1960
Chr1	983848	984348	peak_455	AT1G03860	979308	981885	Symbols: ATPHB2, PHB2 | prohibitin 2 | chr1:979308-981762 REVERSE LENGTH=2455
Chr1	983848	984348	peak_455	AT1G03870	982506	983540	Symbols: FLA9 | FASCICLIN-like arabinoogalactan 9 | chr1:982506-983540 REVERSE LENGTH=1035
Chr1	983848	984348	peak_455	AT1G03880	985751	988146	Symbols: CRU2, CRB | cruciferin 2 | chr1:985751-988146 FORWARD LENGTH=2396
Chr5	23306848	23307348	peak_456	AT5G57540	23302996	23304049	Symbols: XTH13, AtXTH13 | xyloglucan endotransglucosylase/hydrolase 13 | chr5:23302996-23304049 REVERSE LENGTH=1054
Chr5	23306848	23307348	peak_456	AT5G57550	23304888	23306421	Symbols: XTR3, XTH25 | xyloglucan endotransglucosylase/hydrolase 25 | chr5:23304888-23306421 REVERSE LENGTH=1534
Chr5	23306848	23307348	peak_456	AT5G57560	23307130	23308282	Symbols: TCH4, XTH22 | Xyloglucan endotransglucosylase/hydrolase family protein | chr5:23307130-23308282 REVERSE LENGTH=1153
Chr5	23306848	23307348	peak_456	AT5G57565	23310284	23311564	Symbols: | Protein kinase superfamily protein | chr5:23310284-23311564 FORWARD LENGTH=1281
Chr1	11411977	11412477	peak_458	AT1G31812	11410875	11412204	Symbols: ACBP6, ACBP | acyl-CoA-binding protein 6 | chr1:11410875-11412204 REVERSE LENGTH=1330
Chr1	11411977	11412477	peak_458	AT1G31814	11412608	11414502	Symbols: FRL2 | FRIGIDA like 2 | chr1:11412608-11414502 REVERSE LENGTH=1895
Chr3	22827178	22827678	peak_459	AT3G61680	22823481	22826992	Symbols: | alpha/beta-Hydrolases superfamily protein | chr3:22823481-22826992 FORWARD LENGTH=3512
Chr3	22827178	22827678	peak_459	AT3G61690	22827884	22834048	Symbols: | nucleotidyltransferases | chr3:22827884-22834048 FORWARD LENGTH=6165
Chr3	20295877	20296377	peak_460	AT3G54804	20293147	20293251	Symbols: | unknown protein; Has 30201 Blast hits to 17322 proteins in 780 species: Archae - 12; Bacteria - 1396; Metazoa - 17338; Fungi - 3422; Plants - 5037; Viruses - 0; Other Eukaryotes - 2996 (source: NCBI BLink). | chr3:20293147-20293251 REVERSE LENGTH=105
Chr3	20295877	20296377	peak_460	AT3G54810	20296232	20298691	Symbols: BME3-ZF, BME3, GATA8 | Plant-specific GATA-type zinc finger transcription factor family protein | chr3:20296416-20298691 FORWARD LENGTH=2276
Chr1	7087007	7087507	peak_461	AT1G20440	7084409	7085772	Symbols: COR47, RD17, AtCOR47 | cold-regulated 47 | chr1:7084409-7085772 REVERSE LENGTH=1364
Chr1	7087007	7087507	peak_461	AT1G20450	7088003	7089606	Symbols: LTI29, LTI45, ERD10 | Dehydrin family protein | chr1:7088003-7089606 REVERSE LENGTH=1604
Chr2	18690237	18690737	peak_464	AT2G45340	18691722	18694725	Symbols: | Leucine-rich repeat protein kinase family protein | chr2:18691722-18694725 FORWARD LENGTH=3004
Chr5	4201642	4202142	peak_466	AT5G13181	4198846	4198983	Symbols: | unknown protein; Has 30201 Blast hits to 17322 proteins in 780 species: Archae - 12; Bacteria - 1396; Metazoa - 17338; Fungi - 3422; Plants - 5037; Viruses - 0; Other Eukaryotes - 2996 (source: NCBI BLink). | chr5:4198846-4198983 REVERSE LENGTH=138
Chr5	21158873	21159373	peak_467	AT5G52070	21161311	21165025	Symbols: | Agenet domain-containing protein | chr5:21161311-21165025 FORWARD LENGTH=3715
Chr2	973017	973517	peak_468	AT2G03210	968335	970018	Symbols: FUT2, ATFUT2 | fucosyltransferase 2 | chr2:968335-970018 REVERSE LENGTH=1684
Chr2	973017	973517	peak_468	AT2G03220	970259	972407	Symbols: FT1, ATFUT1, ATFT1, MUR2 | fucosyltransferase 1 | chr2:970259-972407 REVERSE LENGTH=2149
Chr2	973017	973517	peak_468	AT2G03230	972917	973375	Symbols: | GCK domain-containing protein | chr2:972917-973375 FORWARD LENGTH=459
Chr2	973017	973517	peak_468	AT2G03240	973413	977337	Symbols: | EXS (ERD1/XPR1/SYG1) family protein | chr2:973413-977337 REVERSE LENGTH=3925
Chr1	6409529	6410029	peak_469	AT1G18610	6405645	6409297	Symbols: | Galactose oxidase/kelch repeat superfamily protein | chr1:6405645-6409297 FORWARD LENGTH=3653
Chr1	6409529	6410029	peak_469	AT1G18620	6409978	6414451	Symbols: | unknown protein; FUNCTIONS IN: molecular_function unknown; INVOLVED IN: biological_process unknown; LOCATED IN: cellular_component unknown; EXPRESSED IN: 22 plant structures; EXPRESSED DURING: 13 growth stages; BEST Arabidopsis thaliana protein match is: unknown protein (TAIR:AT1G74160.1); Has 1906 Blast hits to 1265 proteins in 203 species: Archae - 0; Bacteria - 130; Metazoa - 671; F…
Chr3	21870234	21870734	peak_473	AT3G59140	21863420	21868701	Symbols: ATMRP14, MRP14, ABCC10 | multidrug resistance-associated protein 14 | chr3:21863420-21868701 REVERSE LENGTH=5282
Chr3	21870234	21870734	peak_473	AT3G59150	21872706	21874735	Symbols: | F-box/RNI-like superfamily protein | chr3:21872706-21874735 FORWARD LENGTH=2030
Chr1	6488007	6488507	peak_474	AT1G18810	6485596	6487030	Symbols: | phytochrome kinase substrate-related | chr1:6485596-6487030 REVERSE LENGTH=1435
Chr1	6488007	6488507	peak_474	AT1G18820	6488655	6488735	Symbols: | pre-tRNA | chr1:6488655-6488735 FORWARD LENGTH=81
Chr1	6488007	6488507	peak_474	AT1G18830	6489309	6494218	Symbols: | Transducin/WD40 repeat-like superfamily protein | chr1:6489309-6494218 FORWARD LENGTH=4910
Chr1	10738099	10738599	peak_475	AT1G30400	10727638	10738055	Symbols: ATMRP1, EST1, ABCC1 | multidrug resistance-associated protein 1 | chr1:10727962-10738055 FORWARD LENGTH=10094
Chr1	10738099	10738599	peak_475	AT1G30410	10738805	10747323	Symbols: ATMRP13, MRP13, ABCC12 | multidrug resistance-associated protein 13 | chr1:10738805-10747323 FORWARD LENGTH=8519
Chr3	9866237	9866737	peak_476	AT3G26810	9867845	9870640	Symbols: AFB2 | auxin signaling F-box 2 | chr3:9867845-9870640 FORWARD LENGTH=2796
Chr3	9914659	9915159	peak_479	AT3G26890	9907234	9911933	Symbols: | unknown protein; FUNCTIONS IN: molecular_function unknown; INVOLVED IN: biological_process unknown; EXPRESSED IN: 24 plant structures; EXPRESSED DURING: 15 growth stages; BEST Arabidopsis thaliana protein match is: unknown protein (TAIR:AT5G41110.1). | chr3:9907234-9911760 REVERSE LENGTH=4527
Chr3	9914659	9915159	peak_479	AT3G26900	9911873	9914514	Symbols: SKL1, ATSKL1 | shikimate kinase like 1 | chr3:9911941-9914514 REVERSE LENGTH=2574
Chr3	9914659	9915159	peak_479	AT3G26910	9915111	9918784	Symbols: | hydroxyproline-rich glycoprotein family protein | chr3:9915128-9918743 REVERSE LENGTH=3616
Chr4	10832051	10832551	peak_480	AT4G19985	10830237	10832094	Symbols: | Acyl-CoA N-acyltransferases (NAT) superfamily protein | chr4:10830237-10832094 REVERSE LENGTH=1858
Chr4	10832051	10832551	peak_480	AT4G19990	10832303	10835700	Symbols: FRS1 | FAR1-related sequence 1 | chr4:10832303-10835698 FORWARD LENGTH=3396
Chr5	4954833	4955333	peak_481	AT5G15250	4950359	4952803	Symbols: FTSH6 | FTSH protease 6 | chr5:4950359-4952803 REVERSE LENGTH=2445
Chr5	4954833	4955333	peak_481	AT5G15254	4953095	4953274	Symbols: | unknown protein; Has 30201 Blast hits to 17322 proteins in 780 species: Archae - 12; Bacteria - 1396; Metazoa - 17338; Fungi - 3422; Plants - 5037; Viruses - 0; Other Eukaryotes - 2996 (source: NCBI BLink). | chr5:4953095-4953274 REVERSE LENGTH=180
Chr5	4954833	4955333	peak_481	AT5G15260	4953440	4954932	Symbols: | Ribosomal protein L34e superfamily protein | chr5:4953440-4954932 REVERSE LENGTH=1493
Chr5	4954833	4955333	peak_481	AT5G15265	4956501	4957533	Symbols: | unknown protein; FUNCTIONS IN: molecular_function unknown; INVOLVED IN: biological_process unknown; LOCATED IN: endomembrane system; Has 5 Blast hits to 5 proteins in 3 species: Archae - 0; Bacteria - 0; Metazoa - 0; Fungi - 0; Plants - 5; Viruses - 0; Other Eukaryotes - 0 (source: NCBI BLink). | chr5:4956501-4957533 FORWARD LENGTH=1033
Chr4	9819152	9819652	peak_482	AT4G17615	9816452	9819312	Symbols: CBL1, ATCBL1, SCABP5 | calcineurin B-like protein 1 | chr4:9816566-9819312 FORWARD LENGTH=2747
Chr4	9819152	9819652	peak_482	AT4G17616	9819498	9821684	Symbols: | Pentatricopeptide repeat (PPR) superfamily protein | chr4:9819498-9821684 FORWARD LENGTH=2187
Chr4	9819152	9819652	peak_482	AT4G17620	9821913	9825029	Symbols: | glycine-rich protein | chr4:9821913-9825029 FORWARD LENGTH=3117
Chr1	1843050	1843550	peak_483	AT1G06080	1843568	1846302	Symbols: ADS1 | delta 9 desaturase 1 | chr1:1843568-1846302 FORWARD LENGTH=2735
Chr1	11531711	11532211	peak_484	AT1G32050	11528445	11531281	Symbols: | SCAMP family protein | chr1:11528445-11531281 FORWARD LENGTH=2837
Chr1	11531711	11532211	peak_484	AT1G32060	11532533	11534639	Symbols: PRK | phosphoribulokinase | chr1:11532533-11534639 FORWARD LENGTH=2107
Chr4	16274922	16275422	peak_485	AT4G33950	16271973	16274810	Symbols: OST1, SNRK2-6, SRK2E, SNRK2.6, P44 | Protein kinase superfamily protein | chr4:16271973-16274810 FORWARD LENGTH=2838
Chr4	16274922	16275422	peak_485	AT4G33960	16277366	16277779	Symbols: | unknown protein; FUNCTIONS IN: molecular_function unknown; INVOLVED IN: biological_process unknown; LOCATED IN: endomembrane system; EXPRESSED IN: 20 plant structures; EXPRESSED DURING: 10 growth stages; BEST Arabidopsis thaliana protein match is: unknown protein (TAIR:AT2G15830.1); Has 32 Blast hits to 32 proteins in 4 species: Archae - 0; Bacteria - 0; Metazoa - 0; Fungi - 0; Plants …
Chr3	23135310	23135810	peak_486	AT3G62540	23133340	23135313	Symbols: | Pentatricopeptide repeat (PPR) superfamily protein | chr3:23133340-23135313 REVERSE LENGTH=1974
Chr3	23135310	23135810	peak_486	AT3G62550	23135984	23137173	Symbols: | Adenine nucleotide alpha hydrolases-like superfamily protein | chr3:23135984-23137173 FORWARD LENGTH=1190
Chr3	23135310	23135810	peak_486	AT3G62560	23137426	23139045	Symbols: | Ras-related small GTP-binding family protein | chr3:23137426-23139045 FORWARD LENGTH=1620
Chr4	17690531	17691031	peak_487	AT4G37650	17691786	17693760	Symbols: SHR, SGR7 | GRAS family transcription factor | chr4:17691786-17693760 FORWARD LENGTH=1975
Chr1	26541303	26541803	peak_489	AT1G70410	26533926	26538333	Symbols: ATBCA4, BCA4 | beta carbonic anhydrase 4 | chr1:26533926-26538333 REVERSE LENGTH=4408
Chr1	26541303	26541803	peak_489	AT1G70420	26539574	26540762	Symbols: | Protein of unknown function (DUF1645) | chr1:26539574-26540762 REVERSE LENGTH=1189
Chr3	3692214	3692714	peak_490	AT3G11680	3686995	3689329	Symbols: | Aluminium activated malate transporter family protein | chr3:3686995-3689329 REVERSE LENGTH=2335
Chr3	3692214	3692714	peak_490	AT3G11690	3694988	3696478	Symbols: | unknown protein; FUNCTIONS IN: molecular_function unknown; INVOLVED IN: biological_process unknown; LOCATED IN: chloroplast; EXPRESSED IN: 24 plant structures; EXPRESSED DURING: 15 growth stages; BEST Arabidopsis thaliana protein match is: unknown protein (TAIR:AT5G06380.1); Has 84 Blast hits to 84 proteins in 12 species: Archae - 0; Bacteria - 0; Metazoa - 0; Fungi - 0; Plants - 84; V…
Chr4	10248417	10248917	peak_491	AT4G18600	10239881	10247372	Symbols: WAVE5, ATSCAR-LIKE, SCARL | SCAR family protein | chr4:10239881-10247372 REVERSE LENGTH=7492
Chr4	10248417	10248917	peak_491	AT4G18610	10250698	10251542	Symbols: LSH9 | Protein of unknown function (DUF640) | chr4:10250698-10251542 FORWARD LENGTH=845
Chr2	17309459	17309959	peak_492	AT2G41500	17304130	17307426	Symbols: LIS, EMB2776 | WD-40 repeat family protein / small nuclear ribonucleoprotein Prp4p-related | chr2:17304130-17307426 REVERSE LENGTH=3297
Chr5	2266790	2267290	peak_494	AT5G07220	2265256	2266967	Symbols: ATBAG3, BAG3 | BCL-2-associated athanogene 3 | chr5:2265256-2266967 REVERSE LENGTH=1712
Chr4	12757612	12758112	peak_495	AT4G24740	12754529	12757786	Symbols: AFC2, AME1, FC2 | FUS3-complementing gene 2 | chr4:12754529-12757773 REVERSE LENGTH=3245
Chr4	12757612	12758112	peak_495	AT4G24750	12758214	12760908	Symbols: | Rhodanese/Cell cycle control phosphatase superfamily protein | chr4:12758214-12760908 REVERSE LENGTH=2695
Chr1	21655786	21656286	peak_498	AT1G58340	21653008	21655439	Symbols: ZF14 | MATE efflux family protein | chr1:21653008-21655439 FORWARD LENGTH=2432
Chr2	812057	812557	peak_502	NA	NA	NA
Chr3	18843045	18843545	peak_503	AT3G50700	18840411	18842950	Symbols: AtIDD2, IDD2 | indeterminate(ID)-domain 2 | chr3:18840411-18842950 FORWARD LENGTH=2540
Chr3	7194697	7195197	peak_504	AT3G20600	7194846	7195736	Symbols: NDR1 | Late embryogenesis abundant (LEA) hydroxyproline-rich glycoprotein family | chr3:7194846-7195736 FORWARD LENGTH=891
Chr3	7194697	7195197	peak_504	AT3G20610	7196723	7197391	Symbols: | non-race specific disease resistance protein, putative | chr3:7196723-7197391 FORWARD LENGTH=669
Chr5	1070600	1071100	peak_505	AT5G03960	1068260	1069978	Symbols: IQD12 | IQ-domain 12 | chr5:1068260-1069978 REVERSE LENGTH=1719
Chr5	1070600	1071100	peak_505	AT5G03970	1071568	1073423	Symbols: | F-box associated ubiquitination effector family protein | chr5:1071569-1073421 REVERSE LENGTH=1853
Chr3	4409809	4410309	peak_506	AT3G13520	4408925	4409440	Symbols: AGP12, ATAGP12 | arabinogalactan protein 12 | chr3:4408925-4409440 FORWARD LENGTH=516
Chr3	4409809	4410309	peak_506	AT3G13525	4411168	4411253	Symbols: | snoRNA | chr3:4411168-4411253 FORWARD LENGTH=86
Chr2	11999539	12000039	peak_508	AT2G28150	11999836	12002499	Symbols: | Domain of unknown function (DUF966) | chr2:11999836-12002499 FORWARD LENGTH=2664
Chr1	23703777	23704277	peak_509	AT1G63855	23699369	23700967	Symbols: | Putative methyltransferase family protein | chr1:23700174-23700967 REVERSE LENGTH=794
Chr1	23703777	23704277	peak_509	AT1G63860	23701484	23706005	Symbols: | Disease resistance protein (TIR-NBS-LRR class) family | chr1:23701485-23706005 REVERSE LENGTH=4521
Chr4	7826796	7827296	peak_510	AT4G13460	7824034	7827004	Symbols: SDG22, SUVH9, SET22 | SU(VAR)3-9 homolog 9 | chr4:7824034-7827004 REVERSE LENGTH=2971
Chr2	15995466	15995966	peak_511	AT2G38170	15989083	15993278	Symbols: CAX1, ATCAX1, RCI4 | cation exchanger 1 | chr2:15990045-15993278 REVERSE LENGTH=3234
Chr2	15995466	15995966	peak_511	AT2G38180	15997114	15998906	Symbols: | SGNH hydrolase-type esterase superfamily protein | chr2:15997114-15998906 FORWARD LENGTH=1793
Chr3	21412536	21413036	peak_512	AT3G57800	21407789	21411721	Symbols: | basic helix-loop-helix (bHLH) DNA-binding superfamily protein | chr3:21407809-21411721 REVERSE LENGTH=3913
Chr3	21412536	21413036	peak_512	AT3G57810	21415784	21417948	Symbols: | Cysteine proteinases superfamily protein | chr3:21416083-21417948 FORWARD LENGTH=1866
Chr5	20409306	20409806	peak_513	AT5G50150	20402257	20406731	Symbols: | Protein of Unknown Function (DUF239) | chr5:20402257-20406731 REVERSE LENGTH=4475
Chr3	22893197	22893697	peak_516	AT3G61840	22892466	22893269	Symbols: | Protein of unknown function (DUF688) | chr3:22892466-22893269 FORWARD LENGTH=804
Chr3	22893197	22893697	peak_516	AT3G61850	22895268	22897558	Symbols: DAG1 | Dof-type zinc finger DNA-binding family protein | chr3:22895268-22897488 FORWARD LENGTH=2221
Chr1	9696333	9696833	peak_518	AT1G27840	9693008	9696412	Symbols: ATCSA-1 | Transducin/WD40 repeat-like superfamily protein | chr1:9693008-9696364 REVERSE LENGTH=3357
Chr1	9696333	9696833	peak_518	AT1G27850	9698417	9703941	Symbols: | unknown protein; FUNCTIONS IN: molecular_function unknown; INVOLVED IN: biological_process unknown; LOCATED IN: plasma membrane; EXPRESSED IN: 22 plant structures; EXPRESSED DURING: 13 growth stages; BEST Arabidopsis thaliana protein match is: unknown protein (TAIR:AT2G40070.1); Has 9215 Blast hits to 5316 proteins in 473 species: Archae - 6; Bacteria - 773; Metazoa - 3392; Fungi - 171…
Chr1	10860259	10860759	peak_520	AT1G30630	10858298	10860261	Symbols: | Coatomer epsilon subunit | chr1:10858298-10860261 REVERSE LENGTH=1964
Chr1	10860259	10860759	peak_520	AT1G30640	10860655	10864700	Symbols: | Protein kinase family protein | chr1:10860655-10864700 FORWARD LENGTH=4046
Chr1	3481709	3482209	peak_521	AT1G10550	3479153	3480988	Symbols: XTH33, XET | xyloglucan:xyloglucosyl transferase 33 | chr1:3479153-3480988 REVERSE LENGTH=1836
Chr1	3481709	3482209	peak_521	AT1G10560	3484580	3486965	Symbols: PUB18, ATPUB18 | plant U-box 18 | chr1:3484580-3486965 FORWARD LENGTH=2386
Chr1	6426580	6427080	peak_525	AT1G18660	6421117	6425880	Symbols: | zinc finger (C3HC4-type RING finger) family protein | chr1:6421117-6425880 FORWARD LENGTH=4764
Chr1	6426580	6427080	peak_525	AT1G18670	6426898	6430696	Symbols: IBS1 | Protein kinase superfamily protein | chr1:6426898-6430696 REVERSE LENGTH=3799
Chr2	17733757	17734257	peak_527	AT2G42590	17731855	17733967	Symbols: GRF9, GF14 MU | general regulatory factor 9 | chr2:17731855-17733967 REVERSE LENGTH=2113
Chr2	17733757	17734257	peak_527	AT2G42600	17734324	17739085	Symbols: ATPPC2, PPC2 | phosphoenolpyruvate carboxylase 2 | chr2:17734324-17739085 REVERSE LENGTH=4762
Chr5	22123816	22124316	peak_531	AT5G54500	22124511	22126504	Symbols: FQR1 | flavodoxin-like quinone reductase 1 | chr5:22124511-22126504 FORWARD LENGTH=1994
Chr3	6714144	6714644	peak_534	AT3G19370	6710720	6713650	Symbols: | Plant protein of unknown function (DUF869) | chr3:6710723-6713650 FORWARD LENGTH=2928
Chr3	6714144	6714644	peak_534	AT3G19380	6714392	6716099	Symbols: PUB25 | plant U-box 25 | chr3:6714392-6716099 REVERSE LENGTH=1708
Chr5	4470839	4471339	peak_535	AT5G13840	4468508	4471466	Symbols: FZR3 | FIZZY-related 3 | chr5:4468508-4471466 REVERSE LENGTH=2959
Chr5	4470839	4471339	peak_535	AT5G13845	4471048	4471119	Symbols: | pre-tRNA | chr5:4471048-4471119 FORWARD LENGTH=72
Chr5	4470839	4471339	peak_535	AT5G13850	4471277	4472855	Symbols: NACA3 | nascent polypeptide-associated complex subunit alpha-like protein 3 | chr5:4471277-4472855 FORWARD LENGTH=1579
Chr4	13987107	13987607	peak_538	AT4G28190	13985178	13987442	Symbols: ULT1 | Developmental regulator, ULTRAPETALA | chr4:13985178-13987442 FORWARD LENGTH=2265
Chr4	13987107	13987607	peak_538	AT4G28200	13987602	13990450	Symbols: | FUNCTIONS IN: molecular_function unknown; INVOLVED IN: RNA processing; LOCATED IN: intracellular; EXPRESSED IN: 22 plant structures; EXPRESSED DURING: 13 growth stages; CONTAINS InterPro DOMAIN/s: RNA-processing protein, HAT helix (InterPro:IPR003107), U3 small nucleolar RNA-associated protein 6 (InterPro:IPR013949); Has 492 Blast hits to 480 proteins in 206 species: Archae - 0; Bacter…
Chr4	15656316	15656816	peak_540	AT4G32430	15652892	15655474	Symbols: | Pentatricopeptide repeat (PPR) superfamily protein | chr4:15652892-15655474 FORWARD LENGTH=2583
Chr4	15656316	15656816	peak_540	AT4G32440	15656681	15660223	Symbols: | Plant Tudor-like RNA-binding protein | chr4:15656681-15658669 FORWARD LENGTH=1989
Chr4	17737861	17738361	peak_541	AT4G37750	17739514	17742401	Symbols: ANT, DRG, CKC, CKC1 | Integrase-type DNA-binding superfamily protein | chr4:17739514-17742401 FORWARD LENGTH=2888
Chr3	6945162	6945662	peak_543	AT3G19950	6942769	6945224	Symbols: | RING/U-box superfamily protein | chr3:6942769-6945224 FORWARD LENGTH=2456
Chr5	23984532	23985032	peak_544	AT5G59480	23979390	23981590	Symbols: | Haloacid dehalogenase-like hydrolase (HAD) superfamily protein | chr5:23979390-23981567 REVERSE LENGTH=2178
Chr5	23984532	23985032	peak_544	AT5G59490	23982724	23984617	Symbols: | Haloacid dehalogenase-like hydrolase (HAD) superfamily protein | chr5:23982724-23984617 REVERSE LENGTH=1894
Chr5	23984532	23985032	peak_544	AT5G59500	23985929	23987381	Symbols: | protein C-terminal S-isoprenylcysteine carboxyl O-methyltransferases | chr5:23985929-23987381 FORWARD LENGTH=1453
Chr3	4802442	4802942	peak_545	AT3G14370	4797845	4799504	Symbols: WAG2 | Protein kinase superfamily protein | chr3:4797845-4799504 REVERSE LENGTH=1660
Chr3	4802442	4802942	peak_545	AT3G14380	4802952	4803811	Symbols: | Uncharacterised protein family (UPF0497) | chr3:4802952-4803811 REVERSE LENGTH=860
Chr1	29457156	29457656	peak_547	AT1G78280	29452555	29457373	Symbols: | transferases, transferring glycosyl groups | chr1:29452555-29457373 FORWARD LENGTH=4819
Chr1	29457156	29457656	peak_547	AT1G78290	29457205	29459400	Symbols: | Protein kinase superfamily protein | chr1:29457205-29459400 REVERSE LENGTH=2196
Chr5	3340453	3340953	peak_548	AT5G10560	3336255	3339366	Symbols: | Glycosyl hydrolase family protein | chr5:3336255-3339366 REVERSE LENGTH=3112
Chr5	3340453	3340953	peak_548	AT5G10570	3341357	3342992	Symbols: | basic helix-loop-helix (bHLH) DNA-binding superfamily protein | chr5:3341357-3342992 FORWARD LENGTH=1636
Chr5	3340453	3340953	peak_548	AT5G10572	3343593	3343725	Symbols: SNOR77 | SNOR77; snoRNA | chr5:3343593-3343725 FORWARD LENGTH=133
Chr5	5602820	5603320	peak_549	AT5G17020	5594724	5602955	Symbols: XPO1A | exportin 1A | chr5:5594724-5602916 FORWARD LENGTH=8193
Chr5	5602820	5603320	peak_549	AT5G17030	5603133	5604738	Symbols: UGT78D3 | UDP-glucosyl transferase 78D3 | chr5:5603133-5604738 REVERSE LENGTH=1606
Chr1	8097900	8098400	peak_550	AT1G22880	8095502	8097709	Symbols: ATGH9B4, ATCEL5, CEL5 | cellulase 5 | chr1:8095502-8097709 FORWARD LENGTH=2208
Chr1	8097900	8098400	peak_550	AT1G22882	8098767	8101351	Symbols: | Galactose-binding protein | chr1:8098767-8101351 FORWARD LENGTH=2585
Chr2	15879485	15879985	peak_551	AT2G37940	15876750	15879655	Symbols: AtIPCS2 | Arabidopsis Inositol phosphorylceramide synthase 2 | chr2:15876750-15879655 FORWARD LENGTH=2906
Chr1	1606677	1607177	peak_552	AT1G05460	1601148	1605027	Symbols: SDE3 | P-loop containing nucleoside triphosphate hydrolases superfamily protein | chr1:1601148-1605027 REVERSE LENGTH=3880
Chr1	1606677	1607177	peak_552	AT1G05470	1607357	1611703	Symbols: CVP2 | DNAse I-like superfamily protein | chr1:1607357-1611703 REVERSE LENGTH=4347
Chr3	686698	687198	peak_553	AT3G03040	684506	686544	Symbols: | F-box/RNI-like superfamily protein | chr3:684506-686544 FORWARD LENGTH=2039
Chr3	686698	687198	peak_553	AT3G03050	687052	691898	Symbols: CSLD3, KJK, ATCSLD3 | cellulose synthase-like D3 | chr3:687052-691898 FORWARD LENGTH=4847
Chr4	7342863	7343363	peak_554	AT4G12400	7338659	7341363	Symbols: Hop3 | stress-inducible protein, putative | chr4:7338659-7341361 REVERSE LENGTH=2703
Chr4	7342863	7343363	peak_554	AT4G12405	7341424	7341497	Symbols: | pre-tRNA | chr4:7341424-7341497 REVERSE LENGTH=74
Chr4	7342863	7343363	peak_554	AT4G12410	7342956	7343590	Symbols: | SAUR-like auxin-responsive protein family | chr4:7342956-7343590 REVERSE LENGTH=635
Chr5	8747129	8747629	peak_555	AT5G25240	8746605	8747197	Symbols: | unknown protein; FUNCTIONS IN: molecular_function unknown; INVOLVED IN: biological_process unknown; LOCATED IN: cellular_component unknown; EXPRESSED IN: 23 plant structures; EXPRESSED DURING: 13 growth stages; Has 1807 Blast hits to 1807 proteins in 277 species: Archae - 0; Bacteria - 0; Metazoa - 736; Fungi - 347; Plants - 385; Viruses - 0; Other Eukaryotes - 339 (source: NCBI BLink)…
Chr5	8747129	8747629	peak_555	AT5G25250	8749727	8751636	Symbols: | SPFH/Band 7/PHB domain-containing membrane-associated protein family | chr5:8749727-8751636 FORWARD LENGTH=1910
Chr4	5793117	5793617	peak_556	AT4G09030	5792207	5792790	Symbols: AGP10, ATAGP10 | arabinogalactan protein 10 | chr4:5792207-5792790 FORWARD LENGTH=584
Chr4	5793117	5793617	peak_556	AT4G09040	5794529	5797375	Symbols: | RNA-binding (RRM/RBD/RNP motifs) family protein | chr4:5794530-5797375 REVERSE LENGTH=2846
Chr1	4877199	4877699	peak_562	AT1G14270	4874875	4877248	Symbols: | CAAX amino terminal protease family protein | chr1:4874875-4877248 REVERSE LENGTH=2374
Chr1	4877199	4877699	peak_562	AT1G14280	4877627	4879149	Symbols: PKS2 | phytochrome kinase substrate 2 | chr1:4877627-4879149 FORWARD LENGTH=1523
Chr1	26442561	26443061	peak_563	AT1G70209	26439653	26439796	Symbols: | unknown protein; LOCATED IN: mitochondrion; Has 30201 Blast hits to 17322 proteins in 780 species: Archae - 12; Bacteria - 1396; Metazoa - 17338; Fungi - 3422; Plants - 5037; Viruses - 0; Other Eukaryotes - 2996 (source: NCBI BLink). | chr1:26439653-26439796 REVERSE LENGTH=144
Chr1	26442561	26443061	peak_563	AT1G70210	26439864	26442829	Symbols: CYCD1;1, ATCYCD1;1 | CYCLIN D1;1 | chr1:26439864-26442829 FORWARD LENGTH=2966
Chr1	4087684	4088184	peak_565	NA	NA	NA
Chr3	4408033	4408533	peak_566	AT3G13520	4408925	4409440	Symbols: AGP12, ATAGP12 | arabinogalactan protein 12 | chr3:4408925-4409440 FORWARD LENGTH=516
Chr3	4408033	4408533	peak_566	AT3G13525	4411168	4411253	Symbols: | snoRNA | chr3:4411168-4411253 FORWARD LENGTH=86
Chr5	2174676	2175176	peak_569	AT5G07000	2171403	2172939	Symbols: ATST2B, ST2B | sulfotransferase 2B | chr5:2171403-2172939 REVERSE LENGTH=1537
Chr5	2174676	2175176	peak_569	AT5G07010	2174678	2176106	Symbols: ATST2A, ST2A | sulfotransferase 2A | chr5:2174678-2176106 REVERSE LENGTH=1429
Chr4	7349107	7349607	peak_571	AT4G12420	7349267	7353135	Symbols: SKU5 | Cupredoxin superfamily protein | chr4:7349267-7353135 REVERSE LENGTH=3869
Chr3	5342555	5343055	peak_573	AT3G15780	5341426	5342557	Symbols: | unknown protein; BEST Arabidopsis thaliana protein match is: unknown protein (TAIR:AT1G52550.1); Has 20 Blast hits to 20 proteins in 5 species: Archae - 0; Bacteria - 0; Metazoa - 0; Fungi - 0; Plants - 20; Viruses - 0; Other Eukaryotes - 0 (source: NCBI BLink). | chr3:5341426-5342557 FORWARD LENGTH=1132
Chr3	5342555	5343055	peak_573	AT3G15790	5343016	5344700	Symbols: MBD11, ATMBD11 | methyl-CPG-binding domain 11 | chr3:5343016-5344700 FORWARD LENGTH=1685
Chr3	5342555	5343055	peak_573	AT3G15800	5345051	5346988	Symbols: | Glycosyl hydrolase superfamily protein | chr3:5345051-5346988 FORWARD LENGTH=1938
Chr1	27092360	27092860	peak_574	AT1G71970	27093028	27094027	Symbols: | unknown protein; FUNCTIONS IN: molecular_function unknown; INVOLVED IN: biological_process unknown; LOCATED IN: chloroplast; EXPRESSED IN: 22 plant structures; EXPRESSED DURING: 13 growth stages; BEST Arabidopsis thaliana protein match is: unknown protein (TAIR:AT1G22680.1); Has 58 Blast hits to 58 proteins in 13 species: Archae - 0; Bacteria - 0; Metazoa - 4; Fungi - 0; Plants - 49; V…
Chr1	6139652	6140152	peak_575	AT1G17830	6135803	6138432	Symbols: | Protein of unknown function (DUF789) | chr1:6135803-6138432 REVERSE LENGTH=2630
Chr1	6139652	6140152	peak_575	AT1G17840	6142564	6146521	Symbols: WBC11, ABCG11, DSO, COF1, ATWBC11 | white-brown complex homolog protein 11 | chr1:6142564-6146521 FORWARD LENGTH=3958
Chr4	14863657	14864157	peak_577	AT4G30390	14862009	14863185	Symbols: | unknown protein; Has 22 Blast hits to 22 proteins in 11 species: Archae - 0; Bacteria - 0; Metazoa - 0; Fungi - 0; Plants - 22; Viruses - 0; Other Eukaryotes - 0 (source: NCBI BLink). | chr4:14862009-14863185 REVERSE LENGTH=1177
Chr4	14863657	14864157	peak_577	AT4G30400	14866946	14868628	Symbols: | RING/U-box superfamily protein | chr4:14866946-14868628 FORWARD LENGTH=1683
Chr1	2877276	2877776	peak_578	AT1G08930	2873465	2877270	Symbols: ERD6 | Major facilitator superfamily protein | chr1:2873465-2877270 FORWARD LENGTH=3806
Chr1	2877276	2877776	peak_578	AT1G08940	2877692	2879169	Symbols: | Phosphoglycerate mutase family protein | chr1:2877692-2879169 FORWARD LENGTH=1478
Chr1	2877276	2877776	peak_578	AT1G08950	2879303	2879374	Symbols: | pre-tRNA | chr1:2879303-2879374 FORWARD LENGTH=72
Chr1	2877276	2877776	peak_578	AT1G08960	2879642	2882231	Symbols: CAX11, ATCAX11 | cation exchanger 11 | chr1:2879642-2882231 FORWARD LENGTH=2590
Chr3	4006269	4006769	peak_580	AT3G12590	3995722	4003657	Symbols: | unknown protein; INVOLVED IN: biological_process unknown; LOCATED IN: chloroplast; Has 50 Blast hits to 41 proteins in 15 species: Archae - 0; Bacteria - 0; Metazoa - 2; Fungi - 0; Plants - 43; Viruses - 0; Other Eukaryotes - 5 (source: NCBI BLink). | chr3:3995722-4003657 REVERSE LENGTH=7936
Chr3	4006269	4006769	peak_580	AT3G12600	4004512	4006198	Symbols: atnudt16, NUDT16 | nudix hydrolase homolog 16 | chr3:4004587-4006198 FORWARD LENGTH=1612
Chr3	4006269	4006769	peak_580	AT3G12610	4006399	4007807	Symbols: DRT100 | Leucine-rich repeat (LRR) family protein | chr3:4006399-4007807 REVERSE LENGTH=1409
Chr5	18046588	18047088	peak_581	AT5G44730	18045496	18046931	Symbols: | Haloacid dehalogenase-like hydrolase (HAD) superfamily protein | chr5:18045496-18046806 REVERSE LENGTH=1311
Chr5	18046588	18047088	peak_581	AT5G44740	18047784	18051879	Symbols: POLH | Y-family DNA polymerase H | chr5:18047784-18051878 REVERSE LENGTH=4095
Chr4	13777237	13777737	peak_582	AT4G27595	13772819	13777290	Symbols: | Plant protein of unknown function (DUF827) | chr4:13772819-13777290 REVERSE LENGTH=4472
Chr5	26244143	26244643	peak_583	AT5G65660	26245249	26246379	Symbols: | hydroxyproline-rich glycoprotein family protein | chr5:26245249-26246379 REVERSE LENGTH=1131
Chr5	4782444	4782944	peak_584	AT5G14790	4782946	4785805	Symbols: | ARM repeat superfamily protein | chr5:4782946-4785805 FORWARD LENGTH=2860
Chr5	15199425	15199925	peak_586	AT5G38100	15199489	15201197	Symbols: | S-adenosyl-L-methionine-dependent methyltransferases superfamily protein | chr5:15199633-15201197 REVERSE LENGTH=1565
Chr1	5877141	5877641	peak_587	AT1G17190	5875350	5876545	Symbols: ATGSTU26, GSTU26 | glutathione S-transferase tau 26 | chr1:5875350-5876545 FORWARD LENGTH=1196
Chr1	5877141	5877641	peak_587	AT1G17200	5878400	5880041	Symbols: | Uncharacterised protein family (UPF0497) | chr1:5878400-5880041 FORWARD LENGTH=1642
Chr5	23249365	23249865	peak_588	AT5G57380	23246395	23249504	Symbols: VIN3 | Fibronectin type III domain-containing protein | chr5:23246395-23249504 REVERSE LENGTH=3110
Chr1	903050	903550	peak_590	AT1G03610	900887	903003	Symbols: | Protein of unknown function (DUF789) | chr1:900887-903003 FORWARD LENGTH=2117
Chr1	903050	903550	peak_590	AT1G03620	904319	906186	Symbols: | ELMO/CED-12 family protein | chr1:904319-906186 REVERSE LENGTH=1868
Chr2	18367512	18368012	peak_591	AT2G44490	18364756	18367725	Symbols: PEN2, BGLU26 | Glycosyl hydrolase superfamily protein | chr2:18364756-18367725 FORWARD LENGTH=2970
Chr3	23355128	23355628	peak_592	AT3G63210	23353615	23355160	Symbols: MARD1 | Protein of unknown function (DUF581) | chr3:23353615-23355160 REVERSE LENGTH=1546
Chr4	2292623	2293123	peak_593	AT4G04570	2289959	2292755	Symbols: CRK40 | cysteine-rich RLK (RECEPTOR-like protein kinase) 40 | chr4:2289959-2292391 FORWARD LENGTH=2433
Chr4	2292623	2293123	peak_593	AT4G04580	2293761	2294906	Symbols: | Homeodomain-like superfamily protein | chr4:2293761-2294906 REVERSE LENGTH=1146
Chr5	3748911	3749411	peak_594	AT5G11660	3748880	3750317	Symbols: | Protein of Unknown Function (DUF239) | chr5:3748880-3750317 FORWARD LENGTH=1438
Chr5	1118118	1118618	peak_597	AT5G04120	1120003	1121775	Symbols: | Phosphoglycerate mutase family protein | chr5:1120003-1121775 FORWARD LENGTH=1773
Chr1	11601131	11601631	peak_598	AT1G32200	11601781	11605060	Symbols: ATS1, ACT1 | phospholipid/glycerol acyltransferase family protein | chr1:11602084-11605060 REVERSE LENGTH=2977
Chr2	19245120	19245620	peak_600	AT2G46820	19243496	19245141	Symbols: PTAC8, TMP14, PSAP, PSI-P | photosystem I P subunit | chr2:19243496-19245141 FORWARD LENGTH=1646
Chr2	19245120	19245620	peak_600	AT2G46830	19245672	19248914	Symbols: CCA1 | circadian clock associated 1 | chr2:19246681-19248914 FORWARD LENGTH=2234
Chr1	2537836	2538336	peak_601	AT1G08110	2535328	2537931	Symbols: | lactoylglutathione lyase family protein / glyoxalase I family protein | chr1:2535370-2537931 FORWARD LENGTH=2562
Chr1	2537836	2538336	peak_601	AT1G08115	2538076	2538237	Symbols: | snRNA | chr1:2538076-2538237 REVERSE LENGTH=162
Chr1	2537836	2538336	peak_601	AT1G08120	2538615	2539661	Symbols: | BEST Arabidopsis thaliana protein match is: Protein kinase superfamily protein (TAIR:AT5G26110.1); Has 235 Blast hits to 235 proteins in 96 species: Archae - 21; Bacteria - 0; Metazoa - 117; Fungi - 8; Plants - 47; Viruses - 0; Other Eukaryotes - 42 (source: NCBI BLink). | chr1:2538615-2539661 FORWARD LENGTH=1047
Chr4	11807303	11807803	peak_602	AT4G22350	11803831	11807258	Symbols: | Ubiquitin C-terminal hydrolases superfamily protein | chr4:11803831-11807258 REVERSE LENGTH=3428
Chr4	11807303	11807803	peak_602	AT4G22360	11807660	11810117	Symbols: | SWIB complex BAF60b domain-containing protein | chr4:11807660-11810117 FORWARD LENGTH=2458
Chr3	8213248	8213748	peak_603	AT3G23090	8214301	8217087	Symbols: | TPX2 (targeting protein for Xklp2) protein family | chr3:8214301-8217087 REVERSE LENGTH=2787
Chr5	2178068	2178568	peak_605	AT5G07010	2174678	2176106	Symbols: ATST2A, ST2A | sulfotransferase 2A | chr5:2174678-2176106 REVERSE LENGTH=1429
Chr3	4492547	4493047	peak_606	AT3G13700	4490628	4493737	Symbols: | RNA-binding (RRM/RBD/RNP motifs) family protein | chr3:4490628-4493737 REVERSE LENGTH=3110
Chr3	4492547	4493047	peak_606	AT3G13710	4490628	4493831	Symbols: PRA1.F4 | prenylated RAB acceptor 1.F4 | chr3:4490628-4493831 REVERSE LENGTH=3204
Chr1	23480774	23481760	peak_608	AT1G63300	23482193	23486220	Symbols: | Myosin heavy chain-related protein | chr1:23482193-23486220 FORWARD LENGTH=4028
Chr3	781392	781892	peak_609	AT3G03305	775368	778396	Symbols: | Calcineurin-like metallo-phosphoesterase superfamily protein | chr3:775368-778396 REVERSE LENGTH=3029
Chr3	781392	781892	peak_609	AT3G03310	778568	781580	Symbols: ATLCAT3, LCAT3 | lecithin:cholesterol acyltransferase 3 | chr3:778568-781580 REVERSE LENGTH=3013
Chr3	781392	781892	peak_609	AT3G03320	781715	783464	Symbols: | RNA-binding ASCH domain protein | chr3:781715-783464 FORWARD LENGTH=1750
Chr5	6231056	6231556	peak_610	AT5G18680	6228165	6230537	Symbols: AtTLP11, TLP11 | tubby like protein 11 | chr5:6228165-6230537 REVERSE LENGTH=2373
Chr1	7802350	7802850	peak_611	AT1G22100	7798023	7800228	Symbols: | Inositol-pentakisphosphate 2-kinase family protein | chr1:7798023-7800228 REVERSE LENGTH=2206
Chr1	7802350	7802850	peak_611	AT1G22110	7800507	7802562	Symbols: | structural constituent of ribosome | chr1:7800507-7802562 REVERSE LENGTH=2056
Chr1	26580259	26580759	peak_612	AT1G70510	26576486	26582431	Symbols: KNAT2, ATK1 | KNOTTED-like from Arabidopsis thaliana 2 | chr1:26576486-26582431 FORWARD LENGTH=5946
Chr1	26580259	26580759	peak_612	AT1G70518	26583570	26584684	Symbols: | Unknown gene | chr1:26583570-26584684 FORWARD LENGTH=1115
Chr1	25243847	25244347	peak_613	AT1G67370	25239117	25243837	Symbols: ASY1, ATASY1 | DNA-binding HORMA family protein | chr1:25239117-25243837 REVERSE LENGTH=4721
Chr1	25243847	25244347	peak_613	AT1G67390	25244690	25247139	Symbols: | F-box family protein | chr1:25244690-25247139 FORWARD LENGTH=2450
Chr4	9437807	9438307	peak_614	AT4G16770	9434393	9437172	Symbols: | 2-oxoglutarate (2OG) and Fe(II)-dependent oxygenase superfamily protein | chr4:9434393-9437172 REVERSE LENGTH=2780
Chr4	12412027	12412527	peak_615	AT4G23860	12409007	12411570	Symbols: | PHD finger protein-related | chr4:12409007-12411565 FORWARD LENGTH=2559
Chr4	12412027	12412527	peak_615	AT4G23870	12414230	12415049	Symbols: | unknown protein; BEST Arabidopsis thaliana protein match is: unknown protein (TAIR:AT4G11020.1); Has 12 Blast hits to 12 proteins in 4 species: Archae - 0; Bacteria - 0; Metazoa - 0; Fungi - 0; Plants - 12; Viruses - 0; Other Eukaryotes - 0 (source: NCBI BLink). | chr4:12414230-12415049 FORWARD LENGTH=820
Chr3	23150182	23150682	peak_616	AT3G62590	23147918	23150352	Symbols: | alpha/beta-Hydrolases superfamily protein | chr3:23147918-23150352 REVERSE LENGTH=2435
Chr3	23150182	23150682	peak_616	AT3G62600	23150790	23153510	Symbols: ATERDJ3B, ERDJ3B | DNAJ heat shock family protein | chr3:23150790-23153510 REVERSE LENGTH=2721
Chr3	18441908	18442408	peak_617	AT3G49720	18440003	18442198	Symbols: | unknown protein; FUNCTIONS IN: molecular_function unknown; INVOLVED IN: biological_process unknown; LOCATED IN: chloroplast thylakoid membrane, Golgi apparatus, plasma membrane, membrane; EXPRESSED IN: 25 plant structures; EXPRESSED DURING: 15 growth stages; BEST Arabidopsis thaliana protein match is: unknown protein (TAIR:AT5G65810.1); Has 64 Blast hits to 64 proteins in 11 species: A…
Chr3	18441908	18442408	peak_617	AT3G49725	18442275	18445457	Symbols: | GTP-binding protein, HflX | chr3:18442275-18445457 REVERSE LENGTH=3183
Chr1	25693220	25693720	peak_618	AT1G68490	25693449	25695476	Symbols: | unknown protein; FUNCTIONS IN: molecular_function unknown; INVOLVED IN: biological_process unknown; LOCATED IN: chloroplast; EXPRESSED IN: 22 plant structures; EXPRESSED DURING: 13 growth stages; BEST Arabidopsis thaliana protein match is: unknown protein (TAIR:AT1G13390.2); Has 125 Blast hits to 125 proteins in 18 species: Archae - 0; Bacteria - 0; Metazoa - 0; Fungi - 0; Plants - 125…
Chr5	17790421	17790921	peak_620	AT5G44180	17783172	17790011	Symbols: | Homeodomain-like transcriptional regulator | chr5:17783172-17790011 FORWARD LENGTH=6840
Chr1	23520792	23521292	peak_621	AT1G63430	23522497	23526832	Symbols: | Leucine-rich repeat protein kinase family protein | chr1:23522497-23526832 FORWARD LENGTH=4336
Chr2	16216554	16217054	peak_624	AT2G38790	16214189	16215264	Symbols: | unknown protein; Has 21 Blast hits to 21 proteins in 5 species: Archae - 0; Bacteria - 0; Metazoa - 0; Fungi - 0; Plants - 19; Viruses - 0; Other Eukaryotes - 2 (source: NCBI BLink). | chr2:16214189-16215264 REVERSE LENGTH=1076
Chr2	16216554	16217054	peak_624	AT2G38800	16216999	16219159	Symbols: | Plant calmodulin-binding protein-related | chr2:16216999-16219159 FORWARD LENGTH=2161
Chr1	28881502	28882002	peak_625	AT1G76900	28881814	28884566	Symbols: AtTLP1, TLP1 | tubby like protein 1 | chr1:28881814-28884566 FORWARD LENGTH=2753
Chr4	5777358	5777858	peak_626	AT4G09000	5775210	5777481	Symbols: GRF1, GF14 CHI | general regulatory factor 1 | chr4:5775210-5777481 FORWARD LENGTH=2272
Chr4	5777358	5777858	peak_626	AT4G09010	5777397	5779462	Symbols: APX4, TL29 | ascorbate peroxidase 4 | chr4:5777397-5779462 REVERSE LENGTH=2066
Chr4	2576566	2577066	peak_627	AT4G05020	2572621	2576595	Symbols: NDB2 | NAD(P)H dehydrogenase B2 | chr4:2572621-2576595 FORWARD LENGTH=3975
Chr4	2576566	2577066	peak_627	AT4G05030	2576790	2577974	Symbols: | Copper transport protein family | chr4:2576790-2577974 REVERSE LENGTH=1185
Chr4	2576566	2577066	peak_627	AT4G05040	2578646	2581798	Symbols: | ankyrin repeat family protein | chr4:2578646-2581798 FORWARD LENGTH=3153
Chr1	2679164	2679664	peak_630	AT1G08465	2675813	2679781	Symbols: YAB2 | Plant-specific transcription factor YABBY family protein | chr1:2675813-2679781 FORWARD LENGTH=3969
Chr1	5981670	5982170	peak_631	AT1G17420	5977411	5981480	Symbols: LOX3 | lipoxygenase 3 | chr1:5977411-5981480 FORWARD LENGTH=4070
Chr1	5981670	5982170	peak_631	AT1G17430	5982267	5984013	Symbols: | alpha/beta-Hydrolases superfamily protein | chr1:5982267-5984013 FORWARD LENGTH=1747
Chr3	10466352	10466852	peak_632	AT3G28120	10463794	10464000	Symbols: | unknown protein; FUNCTIONS IN: molecular_function unknown; INVOLVED IN: biological_process unknown; LOCATED IN: endomembrane system; Has 0 Blast hits to 0 proteins in 0 species (source: NCBI BLink). | chr3:10463794-10464000 REVERSE LENGTH=207
Chr3	10466352	10466852	peak_632	AT3G28130	10465516	10468911	Symbols: | nodulin MtN21 /EamA-like transporter family protein | chr3:10465516-10468911 FORWARD LENGTH=3396
Chr3	22910542	22911042	peak_633	AT3G61880	22905868	22907958	Symbols: CYP78A9 | cytochrome p450 78a9 | chr3:22905868-22907958 REVERSE LENGTH=2091
Chr1	1103780	1104280	peak_635	AT1G04180	1104623	1105988	Symbols: YUC9 | YUCCA 9 | chr1:1104623-1105988 FORWARD LENGTH=1366
Chr5	16862295	16862795	peak_636	AT5G42203	16863120	16863215	Symbols: | unknown protein; Has 30201 Blast hits to 17322 proteins in 780 species: Archae - 12; Bacteria - 1396; Metazoa - 17338; Fungi - 3422; Plants - 5037; Viruses - 0; Other Eukaryotes - 2996 (source: NCBI BLink). | chr5:16863120-16863215 FORWARD LENGTH=96
Chr5	20546860	20547360	peak_637	AT5G50450	20543310	20544753	Symbols: | HCP-like superfamily protein with MYND-type zinc finger | chr5:20543310-20544753 REVERSE LENGTH=1444
Chr2	9706190	9706690	peak_638	AT2G22800	9704706	9706150	Symbols: HAT9 | Homeobox-leucine zipper protein family | chr2:9704706-9706150 REVERSE LENGTH=1445
Chr5	21856657	21857157	peak_639	AT5G53830	21857050	21857984	Symbols: | VQ motif-containing protein | chr5:21857050-21857984 FORWARD LENGTH=935
Chr1	8332319	8332819	peak_640	AT1G23480	8333020	8336385	Symbols: ATCSLA03, CSLA03, ATCSLA3, CSLA3 | cellulose synthase-like A3 | chr1:8333696-8336385 FORWARD LENGTH=2690
Chr5	427123	427623	peak_641	AT5G02150	424291	426079	Symbols: Fes1C | Fes1C | chr5:424293-426057 REVERSE LENGTH=1765
Chr5	427123	427623	peak_641	AT5G02160	426226	427297	Symbols: | unknown protein; FUNCTIONS IN: molecular_function unknown; INVOLVED IN: biological_process unknown; LOCATED IN: chloroplast thylakoid membrane; EXPRESSED IN: 23 plant structures; EXPRESSED DURING: 13 growth stages; Has 121 Blast hits to 121 proteins in 17 species: Archae - 0; Bacteria - 0; Metazoa - 0; Fungi - 0; Plants - 121; Viruses - 0; Other Eukaryotes - 0 (source: NCBI BLink). | c…
Chr5	427123	427623	peak_641	AT5G02170	427833	430695	Symbols: | Transmembrane amino acid transporter family protein | chr5:427833-430695 FORWARD LENGTH=2863
Chr4	9637808	9638308	peak_642	AT4G17140	9613330	9636873	Symbols: | pleckstrin homology (PH) domain-containing protein | chr4:9613334-9636873 REVERSE LENGTH=23540
Chr4	9637808	9638308	peak_642	AT4G17150	9638174	9641756	Symbols: | alpha/beta-Hydrolases superfamily protein | chr4:9638252-9641723 FORWARD LENGTH=3472
Chr5	23782693	23783193	peak_644	AT5G58890	23780832	23781716	Symbols: AGL82 | AGAMOUS-like 82 | chr5:23780832-23781716 FORWARD LENGTH=885
Chr5	23782693	23783193	peak_644	AT5G58900	23783123	23785334	Symbols: | Homeodomain-like transcriptional regulator | chr5:23783123-23785334 REVERSE LENGTH=2212
Chr5	4629348	4629848	peak_645	AT5G14345	4626175	4626722	Symbols: ENODL21, AtENODL21 | early nodulin-like protein 21 | chr5:4626175-4626722 REVERSE LENGTH=548
Chr5	4629348	4629848	peak_645	AT5G14350	4627140	4628703	Symbols: | Pentatricopeptide repeat (PPR) superfamily protein | chr5:4627140-4628703 REVERSE LENGTH=1564
Chr5	4629348	4629848	peak_645	AT5G14360	4630997	4631742	Symbols: | Ubiquitin-like superfamily protein | chr5:4630997-4631742 FORWARD LENGTH=746
Chr1	9304223	9304723	peak_647	AT1G26850	9300873	9304328	Symbols: | S-adenosyl-L-methionine-dependent methyltransferases superfamily protein | chr1:9300873-9304328 REVERSE LENGTH=3456
Chr5	5360411	5360911	peak_649	AT5G16370	5356605	5358511	Symbols: AAE5 | acyl activating enzyme 5 | chr5:5356605-5358511 REVERSE LENGTH=1907
Chr5	5360411	5360911	peak_649	AT5G16380	5359363	5360710	Symbols: | Protein of unknown function, DUF538 | chr5:5359363-5360710 REVERSE LENGTH=1348
Chr5	5360411	5360911	peak_649	AT5G16390	5360801	5363126	Symbols: CAC1, CAC1A, BCCP, BCCP1, CAC1-A, BCCP-1 | chloroplastic acetylcoenzyme A carboxylase 1 | chr5:5360806-5363126 REVERSE LENGTH=2321
Chr5	4487799	4488299	peak_655	AT5G13917	4485168	4485311	Symbols: | unknown protein; Has 30201 Blast hits to 17322 proteins in 780 species: Archae - 12; Bacteria - 1396; Metazoa - 17338; Fungi - 3422; Plants - 5037; Viruses - 0; Other Eukaryotes - 2996 (source: NCBI BLink). | chr5:4485168-4485311 REVERSE LENGTH=144
Chr5	4487799	4488299	peak_655	AT5G13920	4485931	4487433	Symbols: | GRF zinc finger / Zinc knuckle protein | chr5:4485931-4487433 REVERSE LENGTH=1503
Chr5	4487799	4488299	peak_655	AT5G13930	4488688	4490264	Symbols: CHS, TT4, ATCHS | Chalcone and stilbene synthase family protein | chr5:4488688-4490264 FORWARD LENGTH=1577
Chr2	12585293	12585793	peak_656	AT2G29263	12584243	12584428	Symbols: | unknown protein; LOCATED IN: mitochondrion; Has 30201 Blast hits to 17322 proteins in 780 species: Archae - 12; Bacteria - 1396; Metazoa - 17338; Fungi - 3422; Plants - 5037; Viruses - 0; Other Eukaryotes - 2996 (source: NCBI BLink). | chr2:12584243-12584428 REVERSE LENGTH=186
Chr2	12585293	12585793	peak_656	AT2G29290	12585856	12587742	Symbols: | NAD(P)-binding Rossmann-fold superfamily protein | chr2:12585856-12587742 FORWARD LENGTH=1887
Chr2	12585293	12585793	peak_656	AT2G29300	12588191	12589759	Symbols: | NAD(P)-binding Rossmann-fold superfamily protein | chr2:12588191-12589759 FORWARD LENGTH=1569
Chr5	21499182	21499682	peak_659	AT5G53010	21488490	21496537	Symbols: | calcium-transporting ATPase, putative | chr5:21488490-21496537 REVERSE LENGTH=8048
Chr5	21499182	21499682	peak_659	AT5G53020	21499899	21502401	Symbols: | Ribonuclease P protein subunit P38-related | chr5:21499899-21502401 FORWARD LENGTH=2503
Chr1	26007277	26007777	peak_660	AT1G69170	26005068	26007263	Symbols: | Squamosa promoter-binding protein-like (SBP domain) transcription factor family protein | chr1:26005068-26007263 FORWARD LENGTH=2196
Chr1	26007277	26007777	peak_660	AT1G69180	26007465	26009059	Symbols: CRC | Plant-specific transcription factor YABBY family protein | chr1:26007465-26009059 REVERSE LENGTH=1595
Chr5	24514199	24514699	peak_661	AT5G60920	24511196	24514129	Symbols: COB | COBRA-like extracellular glycosyl-phosphatidyl inositol-anchored protein family | chr5:24511196-24514129 REVERSE LENGTH=2934
Chr5	24514199	24514699	peak_661	AT5G60930	24515398	24522511	Symbols: | P-loop containing nucleoside triphosphate hydrolases superfamily protein | chr5:24515398-24522511 REVERSE LENGTH=7114
Chr4	9999926	10000426	peak_662	NA	NA	NA
Chr1	27345759	27346259	peak_663	AT1G72630	27344270	27345576	Symbols: ELF4-L2 | ELF4-like 2 | chr1:27344270-27345576 FORWARD LENGTH=1307
Chr1	27345759	27346259	peak_663	AT1G72640	27346261	27348256	Symbols: | NAD(P)-binding Rossmann-fold superfamily protein | chr1:27346261-27348256 REVERSE LENGTH=1996
Chr1	27345759	27346259	peak_663	AT1G72645	27348381	27349219	Symbols: | unknown protein; FUNCTIONS IN: molecular_function unknown; INVOLVED IN: biological_process unknown; LOCATED IN: endomembrane system; Has 35333 Blast hits to 34131 proteins in 2444 species: Archae - 798; Bacteria - 22429; Metazoa - 974; Fungi - 991; Plants - 531; Viruses - 0; Other Eukaryotes - 9610 (source: NCBI BLink). | chr1:27348381-27349219 FORWARD LENGTH=839
Chr5	19137775	19138275	peak_664	AT5G47110	19133986	19135317	Symbols: LIL3:2 | Chlorophyll A-B binding family protein | chr5:19133986-19135317 REVERSE LENGTH=1332
Chr5	19137775	19138275	peak_664	AT5G47120	19136023	19137942	Symbols: ATBI-1, BI-1, ATBI1, BI1 | BAX inhibitor 1 | chr5:19136023-19137942 FORWARD LENGTH=1920
Chr5	19137775	19138275	peak_664	AT5G47130	19141016	19142011	Symbols: | Bax inhibitor-1 family protein | chr5:19141016-19142011 FORWARD LENGTH=996
Chr4	13939562	13940062	peak_665	AT4G28025	13935604	13937508	Symbols: | unknown protein. | chr4:13935610-13937433 REVERSE LENGTH=1824
Chr4	13939562	13940062	peak_665	AT4G28030	13937676	13939144	Symbols: | Acyl-CoA N-acyltransferases (NAT) superfamily protein | chr4:13937676-13939144 REVERSE LENGTH=1469
Chr4	13939562	13940062	peak_665	AT4G28040	13940346	13942436	Symbols: | nodulin MtN21 /EamA-like transporter family protein | chr4:13940601-13942436 FORWARD LENGTH=1836
Chr5	3116975	3117475	peak_666	AT5G09975	3118377	3118457	Symbols: | pre-tRNA | chr5:3118377-3118457 FORWARD LENGTH=81
Chr5	3116975	3117475	peak_666	AT5G09976	3119104	3119573	Symbols: | FUNCTIONS IN: molecular_function unknown; INVOLVED IN: biological_process unknown; LOCATED IN: cellular_component unknown; BEST Arabidopsis thaliana protein match is: precursor of peptide 1 (TAIR:AT5G64900.1); Has 19 Blast hits to 19 proteins in 2 species: Archae - 0; Bacteria - 0; Metazoa - 0; Fungi - 0; Plants - 19; Viruses - 0; Other Eukaryotes - 0 (source: NCBI BLink). | chr5:31191…
Chr3	4201197	4201697	peak_667	AT3G13080	4195786	4201265	Symbols: ATMRP3, MRP3, ABCC3 | multidrug resistance-associated protein 3 | chr3:4195799-4201265 REVERSE LENGTH=5467
Chr1	25739024	25739524	peak_668	AT1G68560	25734182	25738002	Symbols: ATXYL1, XYL1, TRG1 | alpha-xylosidase 1 | chr1:25734182-25738002 REVERSE LENGTH=3821
Chr3	6373011	6373511	peak_669	AT3G18524	6368010	6372568	Symbols: MSH2, ATMSH2 | MUTS homolog 2 | chr3:6368010-6372568 REVERSE LENGTH=4559
Chr3	6373011	6373511	peak_669	AT3G18530	6373535	6375723	Symbols: | ARM repeat superfamily protein | chr3:6373535-6375723 REVERSE LENGTH=2189
Chr1	23952731	23953231	peak_671	AT1G64480	23948028	23949751	Symbols: CBL8 | calcineurin B-like protein 8 | chr1:23948028-23949751 REVERSE LENGTH=1724
Chr1	23952731	23953231	peak_671	AT1G64490	23952133	23952713	Symbols: | DEK, chromatin associated protein | chr1:23952133-23952713 FORWARD LENGTH=581
Chr1	23952731	23953231	peak_671	AT1G64500	23953233	23954492	Symbols: | Glutaredoxin family protein | chr1:23953233-23954492 FORWARD LENGTH=1260
Chr4	17400437	17400937	peak_673	AT4G36920	17400610	17403469	Symbols: AP2 | Integrase-type DNA-binding superfamily protein | chr4:17400610-17403469 FORWARD LENGTH=2860
Chr2	1082798	1083298	peak_674	AT2G03565	1081592	1082003	Symbols: | unknown protein; Has 0 Blast hits to 0 proteins in 0 species (source: NCBI BLink). | chr2:1081592-1082003 FORWARD LENGTH=412
Chr3	22333635	22334135	peak_675	AT3G60410	22331485	22333652	Symbols: | Protein of unknown function (DUF1639) | chr3:22331485-22333613 FORWARD LENGTH=2129
Chr3	22333635	22334135	peak_675	AT3G60420	22334424	22337617	Symbols: | Phosphoglycerate mutase family protein | chr3:22336013-22337617 FORWARD LENGTH=1605
Chr1	28946887	28947387	peak_676	AT1G77020	28944843	28947031	Symbols: | DNAJ heat shock N-terminal domain-containing protein | chr1:28944843-28947031 REVERSE LENGTH=2189
Chr1	28946887	28947387	peak_676	AT1G77030	28947743	28951599	Symbols: | hydrolases, acting on acid anhydrides, in phosphorus-containing anhydrides;ATP-dependent helicases;nucleic acid binding;ATP binding;RNA binding;helicases | chr1:28947743-28951599 REVERSE LENGTH=3857
Chr1	28946887	28947387	peak_676	AT1G77040	28947554	28947625	Symbols: | pre-tRNA | chr1:28947554-28947625 REVERSE LENGTH=72
Chr5	6422853	6423353	peak_677	AT5G19140	6423153	6426166	Symbols: ATAILP1, AILP1 | Aluminium induced protein with YGL and LRDR motifs | chr5:6423153-6426166 FORWARD LENGTH=3014
Chr5	6422853	6423353	peak_677	AT5G19150	6423305	6428467	Symbols: | pfkB-like carbohydrate kinase family protein | chr5:6423305-6428454 REVERSE LENGTH=5150
Chr1	4090943	4091443	peak_678	AT1G12090	4089847	4090725	Symbols: ELP | extensin-like protein | chr1:4089847-4090725 REVERSE LENGTH=879
Chr5	2239606	2240106	peak_680	AT5G07190	2237507	2238671	Symbols: ATS3 | seed gene 3 | chr5:2237507-2238671 FORWARD LENGTH=1165
Chr1	28860227	28860727	peak_681	NA	NA	NA
Chr5	25991324	25991824	peak_682	AT5G65060	25987429	25991315	Symbols: MAF3, FCL3 | K-box region and MADS-box transcription factor family protein | chr5:25987497-25991312 FORWARD LENGTH=3816
Chr5	25991324	25991824	peak_682	AT5G65070	25992243	25996174	Symbols: MAF4 | K-box region and MADS-box transcription factor family protein | chr5:25992243-25996174 FORWARD LENGTH=3932
Chr1	10050559	10051059	peak_683	AT1G28590	10047276	10049300	Symbols: | GDSL-like Lipase/Acylhydrolase superfamily protein | chr1:10047276-10049300 REVERSE LENGTH=2025
Chr1	10050559	10051059	peak_683	AT1G28600	10051001	10053117	Symbols: | GDSL-like Lipase/Acylhydrolase superfamily protein | chr1:10051001-10053117 REVERSE LENGTH=2117
Chr3	22209869	22210369	peak_684	AT3G60120	22205947	22208952	Symbols: BGLU27 | beta glucosidase 27 | chr3:22205947-22208952 FORWARD LENGTH=3006
Chr3	22209869	22210369	peak_684	AT3G60130	22210246	22213840	Symbols: BGLU16 | beta glucosidase 16 | chr3:22210246-22213840 FORWARD LENGTH=3595
Chr1	19985767	19986267	peak_685	AT1G53560	19984742	19985983	Symbols: | Ribosomal protein L18ae family | chr1:19984742-19985983 REVERSE LENGTH=1242
Chr1	19985767	19986267	peak_685	AT1G53570	19987191	19991135	Symbols: MAP3KA | mitogen-activated protein kinase kinase kinase 3 | chr1:19987191-19991113 FORWARD LENGTH=3923
Chr5	24963241	24963741	peak_686	AT5G62162	24962485	24962598	Symbols: MIR399C | MIR399C; miRNA | chr5:24962485-24962598 FORWARD LENGTH=114
Chr5	24963241	24963741	peak_686	AT5G62165	24964700	24968520	Symbols: AGL42 | AGAMOUS-like 42 | chr5:24964747-24968509 FORWARD LENGTH=3763
Chr3	3534778	3535278	peak_687	AT3G11280	3533255	3534847	Symbols: | Duplicated homeodomain-like superfamily protein | chr3:3533255-3534806 REVERSE LENGTH=1552
Chr3	3534778	3535278	peak_687	AT3G11285	3535146	3535218	Symbols: | pre-tRNA | chr3:3535146-3535218 FORWARD LENGTH=73
Chr3	3534778	3535278	peak_687	AT3G11290	3535610	3537843	Symbols: | unknown protein; BEST Arabidopsis thaliana protein match is: unknown protein (TAIR:AT3G11310.1); Has 720 Blast hits to 435 proteins in 28 species: Archae - 0; Bacteria - 2; Metazoa - 0; Fungi - 32; Plants - 682; Viruses - 0; Other Eukaryotes - 4 (source: NCBI BLink). | chr3:3535610-3537843 REVERSE LENGTH=2234
Chr3	20777114	20777614	peak_688	AT3G55980	20776295	20778842	Symbols: SZF1, ATSZF1 | salt-inducible zinc finger 1 | chr3:20776295-20778842 FORWARD LENGTH=2548
Chr3	20777114	20777614	peak_688	AT3G55990	20780315	20783233	Symbols: ESK1, TBL29 | Plant protein of unknown function (DUF828) | chr3:20780315-20783233 FORWARD LENGTH=2919
Chr5	6390207	6390707	peak_690	AT5G19090	6387489	6390024	Symbols: | Heavy metal transport/detoxification superfamily protein | chr5:6387489-6390024 FORWARD LENGTH=2536
Chr5	25945266	25945766	peak_691	AT5G64920	25943888	25945442	Symbols: CIP8 | COP1-interacting protein 8 | chr5:25943888-25945442 REVERSE LENGTH=1555
Chr5	25945266	25945766	peak_691	AT5G64930	25945712	25948341	Symbols: CPR5, HYS1 | CPR5 protein, putative | chr5:25945712-25948341 REVERSE LENGTH=2630
Chr4	7489759	7490259	peak_692	AT4G12710	7484837	7486801	Symbols: | ARM repeat superfamily protein | chr4:7484837-7486801 REVERSE LENGTH=1965
Chr4	7489759	7490259	peak_692	AT4G12720	7487301	7490077	Symbols: NUDT7 | MutT/nudix family protein | chr4:7487301-7489655 FORWARD LENGTH=2355
Chr4	12503402	12503902	peak_693	AT4G24060	12503782	12505646	Symbols: | Dof-type zinc finger DNA-binding family protein | chr4:12503782-12505646 FORWARD LENGTH=1865
Chr1	26999085	26999585	peak_694	AT1G71780	26995086	26996650	Symbols: | unknown protein; FUNCTIONS IN: molecular_function unknown; INVOLVED IN: biological_process unknown; LOCATED IN: endoplasmic reticulum; EXPRESSED IN: 25 plant structures; EXPRESSED DURING: 15 growth stages; Has 34 Blast hits to 34 proteins in 11 species: Archae - 0; Bacteria - 0; Metazoa - 0; Fungi - 0; Plants - 34; Viruses - 0; Other Eukaryotes - 0 (source: NCBI BLink). | chr1:26995086…
Chr1	26999085	26999585	peak_694	AT1G71790	26996809	26998977	Symbols: | Subunits of heterodimeric actin filament capping protein Capz superfamily | chr1:26996809-26998977 FORWARD LENGTH=2169
Chr1	26999085	26999585	peak_694	AT1G71800	26999452	27002342	Symbols: CSTF64 | cleavage stimulating factor 64 | chr1:26999452-27002342 FORWARD LENGTH=2891
Chr3	18872875	18873375	peak_695	AT3G50764	18871491	18871631	Symbols: | unknown protein; Has 30201 Blast hits to 17322 proteins in 780 species: Archae - 12; Bacteria - 1396; Metazoa - 17338; Fungi - 3422; Plants - 5037; Viruses - 0; Other Eukaryotes - 2996 (source: NCBI BLink). | chr3:18871491-18871631 REVERSE LENGTH=141
Chr3	18872875	18873375	peak_695	AT3G50770	18873958	18874780	Symbols: CML41 | calmodulin-like 41 | chr3:18873958-18874780 FORWARD LENGTH=823
Chr5	23085962	23086462	peak_696	AT5G57040	23083898	23085246	Symbols: | Lactoylglutathione lyase / glyoxalase I family protein | chr5:23083898-23085246 REVERSE LENGTH=1349
Chr5	23085962	23086462	peak_696	AT5G57050	23087235	23089627	Symbols: ABI2, AtABI2 | Protein phosphatase 2C family protein | chr5:23087235-23089627 FORWARD LENGTH=2393
Chr5	20050661	20051161	peak_697	AT5G49448	20051829	20052735	Symbols: CPuORF4 | conserved peptide upstream open reading frame 4 | chr5:20051829-20052735 FORWARD LENGTH=907
Chr5	20050661	20051161	peak_697	AT5G49450	20051829	20052735	Symbols: AtbZIP1, bZIP1 | basic leucine-zipper 1 | chr5:20051829-20052735 FORWARD LENGTH=907
Chr2	18625694	18626194	peak_698	AT2G45170	18624264	18625717	Symbols: ATATG8E, ATG8E | AUTOPHAGY 8E | chr2:18624354-18625699 FORWARD LENGTH=1346
Chr2	18625694	18626194	peak_698	AT2G45180	18626320	18626997	Symbols: | Bifunctional inhibitor/lipid-transfer protein/seed storage 2S albumin superfamily protein | chr2:18626320-18626997 FORWARD LENGTH=678
Chr2	18454881	18455381	peak_700	AT2G44760	18452851	18454809	Symbols: | Domain of unknown function (DUF3598) | chr2:18452851-18454809 REVERSE LENGTH=1959
Chr2	18454881	18455381	peak_700	AT2G44770	18457322	18460383	Symbols: | ELMO/CED-12 family protein | chr2:18457322-18460383 FORWARD LENGTH=3062
Chr2	14043142	14043642	peak_701	AT2G33110	14041038	14043358	Symbols: ATVAMP723, VAMP723 | vesicle-associated membrane protein 723 | chr2:14041038-14043358 REVERSE LENGTH=2321
Chr2	14043142	14043642	peak_701	AT2G33120	14043459	14045544	Symbols: SAR1 | synaptobrevin-related protein 1 | chr2:14043459-14045544 REVERSE LENGTH=2086
Chr2	15522272	15522772	peak_703	AT2G36960	15522920	15527758	Symbols: TKI1 | TSL-kinase interacting protein 1 | chr2:15522920-15527758 FORWARD LENGTH=4839
Chr1	19744229	19744729	peak_704	AT1G52990	19740503	19743449	Symbols: | thioredoxin family protein | chr1:19740503-19743449 REVERSE LENGTH=2947
Chr1	19744229	19744729	peak_704	AT1G53000	19745046	19747245	Symbols: KDSB | Nucleotide-diphospho-sugar transferases superfamily protein | chr1:19745046-19747245 REVERSE LENGTH=2200
Chr3	19168145	19168645	peak_705	AT3G51660	19164063	19165247	Symbols: | Tautomerase/MIF superfamily protein | chr3:19164063-19165247 REVERSE LENGTH=1185
Chr3	19168145	19168645	peak_705	AT3G51670	19168850	19171150	Symbols: | SEC14 cytosolic factor family protein / phosphoglyceride transfer family protein | chr3:19168850-19171150 FORWARD LENGTH=2301
Chr5	16816702	16817202	peak_706	AT5G42040	16813835	16814749	Symbols: RPN12b | regulatory particle non-ATPase 12B | chr5:16813835-16814749 REVERSE LENGTH=915
Chr5	16816702	16817202	peak_706	AT5G42050	16815489	16817301	Symbols: | DCD (Development and Cell Death) domain protein | chr5:16815489-16817301 FORWARD LENGTH=1813
Chr5	16816702	16817202	peak_706	AT5G42053	16817708	16817872	Symbols: | unknown protein; Has 30201 Blast hits to 17322 proteins in 780 species: Archae - 12; Bacteria - 1396; Metazoa - 17338; Fungi - 3422; Plants - 5037; Viruses - 0; Other Eukaryotes - 2996 (source: NCBI BLink). | chr5:16817708-16817872 FORWARD LENGTH=165
Chr1	4638061	4638561	peak_707	AT1G13530	4633740	4635129	Symbols: | Protein of unknown function (DUF1262) | chr1:4633740-4635129 REVERSE LENGTH=1390
Chr1	4638061	4638561	peak_707	AT1G13540	4635463	4636805	Symbols: | Protein of unknown function (DUF1262) | chr1:4635463-4636805 REVERSE LENGTH=1343
Chr1	4638061	4638561	peak_707	AT1G13550	4636984	4638330	Symbols: | Protein of unknown function (DUF1262) | chr1:4636984-4638330 REVERSE LENGTH=1347
Chr1	4638061	4638561	peak_707	AT1G13560	4638514	4642104	Symbols: AAPT1, ATAAPT1 | aminoalcoholphosphotransferase 1 | chr1:4638514-4642104 REVERSE LENGTH=3591
Chr2	17026807	17027307	peak_709	AT2G40790	17022963	17024270	Symbols: ATCXXS2, CXXS2 | C-terminal cysteine residue is changed to a serine 2 | chr2:17022963-17024270 REVERSE LENGTH=1308
Chr2	17026807	17027307	peak_709	AT2G40800	17024391	17026973	Symbols: | unknown protein; BEST Arabidopsis thaliana protein match is: unknown protein (TAIR:AT3G56430.1); Has 43 Blast hits to 43 proteins in 15 species: Archae - 0; Bacteria - 0; Metazoa - 0; Fungi - 0; Plants - 41; Viruses - 0; Other Eukaryotes - 2 (source: NCBI BLink). | chr2:17024391-17026973 REVERSE LENGTH=2583
Chr2	17026807	17027307	peak_709	AT2G40802	17028304	17028405	Symbols: | unknown protein; Has 30201 Blast hits to 17322 proteins in 780 species: Archae - 12; Bacteria - 1396; Metazoa - 17338; Fungi - 3422; Plants - 5037; Viruses - 0; Other Eukaryotes - 2996 (source: NCBI BLink). | chr2:17028304-17028405 REVERSE LENGTH=102
Chr2	17026807	17027307	peak_709	AT2G40805	17029701	17029899	Symbols: MIR319C | MIR319C; miRNA | chr2:17029701-17029899 FORWARD LENGTH=199
Chr5	25733468	25733968	peak_710	AT5G64340	25730335	25733313	Symbols: SAC51 | sequence-specific DNA binding transcription factors;transcription regulators | chr5:25730335-25733313 REVERSE LENGTH=2979
Chr5	25733468	25733968	peak_710	AT5G64341	25730335	25733313	Symbols: CPuORF40 | conserved peptide upstream open reading frame 40 | chr5:25730335-25733313 REVERSE LENGTH=2979
Chr5	25733468	25733968	peak_710	AT5G64342	25730335	25733313	Symbols: CPuORF39 | conserved peptide upstream open reading frame 39 | chr5:25730335-25733313 REVERSE LENGTH=2979
Chr5	25733468	25733968	peak_710	AT5G64343	25730335	25733313	Symbols: CPuORF38 | conserved peptide upstream open reading frame 38 | chr5:25730335-25733313 REVERSE LENGTH=2979
Chr5	25733468	25733968	peak_710	AT5G64350	25734598	25736071	Symbols: FKBP12, ATFKBP12 | FK506-binding protein 12 | chr5:25734598-25736071 REVERSE LENGTH=1474
Chr4	552932	553432	peak_711	AT4G01328	550233	550376	Symbols: | unknown protein; LOCATED IN: endomembrane system; Has 30201 Blast hits to 17322 proteins in 780 species: Archae - 12; Bacteria - 1396; Metazoa - 17338; Fungi - 3422; Plants - 5037; Viruses - 0; Other Eukaryotes - 2996 (source: NCBI BLink). | chr4:550233-550376 REVERSE LENGTH=144
Chr4	552932	553432	peak_711	AT4G01330	550349	553016	Symbols: | Protein kinase superfamily protein | chr4:550349-553016 FORWARD LENGTH=2668
Chr4	552932	553432	peak_711	AT4G01335	553393	554089	Symbols: | FUNCTIONS IN: molecular_function unknown; INVOLVED IN: biological_process unknown; LOCATED IN: endomembrane system; BEST Arabidopsis thaliana protein match is: CHP-rich zinc finger protein-related (TAIR:AT4G01340.1); Has 13 Blast hits to 13 proteins in 2 species: Archae - 0; Bacteria - 0; Metazoa - 0; Fungi - 0; Plants - 13; Viruses - 0; Other Eukaryotes - 0 (source: NCBI BLink). | chr…
Chr4	552932	553432	peak_711	AT4G01340	554539	556961	Symbols: | CHP-rich zinc finger protein-related | chr4:554539-556961 FORWARD LENGTH=2423
Chr1	9913526	9914026	peak_712	AT1G28310	9911898	9913837	Symbols: | Dof-type zinc finger DNA-binding family protein | chr1:9911898-9913698 REVERSE LENGTH=1801
Chr3	3857366	3857866	peak_713	AT3G12100	3854515	3857319	Symbols: | Cation efflux family protein | chr3:3854515-3857319 REVERSE LENGTH=2805
Chr3	3857366	3857866	peak_713	AT3G12110	3857843	3859798	Symbols: ACT11 | actin-11 | chr3:3857843-3859798 FORWARD LENGTH=1956
Chr3	21719802	21720302	peak_714	AT3G58720	21716866	21717948	Symbols: | RING/U-box superfamily protein | chr3:21716866-21717948 REVERSE LENGTH=1083
Chr3	21719802	21720302	peak_714	AT3G58730	21718257	21719980	Symbols: | vacuolar ATP synthase subunit D (VATD) / V-ATPase D subunit / vacuolar proton pump D subunit (VATPD) | chr3:21718257-21719980 REVERSE LENGTH=1724
Chr3	21719802	21720302	peak_714	AT3G58740	21720773	21723790	Symbols: CSY1 | citrate synthase 1 | chr3:21720773-21723790 REVERSE LENGTH=3018
Chr1	6061824	6062324	peak_715	AT1G17620	6062216	6063291	Symbols: | Late embryogenesis abundant (LEA) hydroxyproline-rich glycoprotein family | chr1:6062216-6063291 FORWARD LENGTH=1076
Chr1	6061824	6062324	peak_715	AT1G17630	6064525	6066720	Symbols: | Pentatricopeptide repeat (PPR-like) superfamily protein | chr1:6064525-6066720 FORWARD LENGTH=2196
Chr3	4751440	4751940	peak_716	AT3G14260	4747769	4748819	Symbols: | Protein of unknown function (DUF567) | chr3:4747769-4748819 REVERSE LENGTH=1051
Chr3	4751440	4751940	peak_716	AT3G14270	4753925	4761456	Symbols: FAB1B | phosphatidylinositol-4-phosphate 5-kinase family protein | chr3:4753925-4761456 FORWARD LENGTH=7532
Chr5	24728272	24728772	peak_717	AT5G61480	24724541	24727842	Symbols: PXY | Leucine-rich repeat protein kinase family protein | chr5:24724541-24727842 REVERSE LENGTH=3302
Chr1	19649193	19649693	peak_718	AT1G52750	19646465	19649261	Symbols: | alpha/beta-Hydrolases superfamily protein | chr1:19646465-19649261 REVERSE LENGTH=2797
Chr1	19649193	19649693	peak_718	AT1G52760	19651325	19652743	Symbols: LysoPL2 | lysophospholipase 2 | chr1:19651325-19652743 FORWARD LENGTH=1419
Chr5	24145256	24145756	peak_719	AT5G59960	24142014	24145333	Symbols: | unknown protein; FUNCTIONS IN: molecular_function unknown; INVOLVED IN: biological_process unknown; LOCATED IN: nucleus; EXPRESSED IN: 24 plant structures; EXPRESSED DURING: 15 growth stages; Has 30201 Blast hits to 17322 proteins in 780 species: Archae - 12; Bacteria - 1396; Metazoa - 17338; Fungi - 3422; Plants - 5037; Viruses - 0; Other Eukaryotes - 2996 (source: NCBI BLink). | chr5…
Chr5	24145256	24145756	peak_719	AT5G59970	24146175	24146726	Symbols: | Histone superfamily protein | chr5:24146175-24146726 REVERSE LENGTH=552
Chr5	24145256	24145756	peak_719	AT5G59980	24147207	24149783	Symbols: | Polymerase/histidinol phosphatase-like | chr5:24147207-24149783 FORWARD LENGTH=2577
Chr3	4319063	4319563	peak_721	AT3G13320	4314529	4318351	Symbols: CAX2, atcax2 | cation exchanger 2 | chr3:4314529-4318351 FORWARD LENGTH=3823
Chr3	4319063	4319563	peak_721	AT3G13330	4319647	4330061	Symbols: PA200 | proteasome activating protein 200 | chr3:4319647-4330061 REVERSE LENGTH=10415
Chr5	18588509	18589009	peak_722	AT5G45820	18586980	18588543	Symbols: CIPK20, SnRK3.6, PKS18 | CBL-interacting protein kinase 20 | chr5:18586980-18588543 REVERSE LENGTH=1564
Chr5	18588509	18589009	peak_722	AT5G45830	18589482	18591400	Symbols: DOG1, GSQ5, ATDOG1 | delay of germination 1 | chr5:18589482-18591400 REVERSE LENGTH=1919
Chr5	23804384	23804884	peak_723	AT5G58950	23800928	23803673	Symbols: | Protein kinase superfamily protein | chr5:23800928-23803673 REVERSE LENGTH=2746
Chr5	23804384	23804884	peak_723	AT5G58960	23805717	23808478	Symbols: GIL1 | Plant protein of unknown function (DUF641) | chr5:23806656-23808478 FORWARD LENGTH=1823
Chr4	8387645	8388145	peak_724	AT4G14620	8389040	8390833	Symbols: | Protein of unknown function (DUF506) | chr4:8389040-8390833 REVERSE LENGTH=1794
Chr4	8387645	8388145	peak_724	AT4G14622	8389040	8390833	Symbols: CPuORF60 | conserved peptide upstream open reading frame 60 | chr4:8389040-8390833 REVERSE LENGTH=1794
Chr5	2120064	2120564	peak_726	AT5G06830	2116783	2119629	Symbols: | unknown protein; CONTAINS InterPro DOMAIN/s: Protein of unknown function DUF773 (InterPro:IPR008491); Has 365 Blast hits to 359 proteins in 109 species: Archae - 9; Bacteria - 13; Metazoa - 209; Fungi - 7; Plants - 47; Viruses - 0; Other Eukaryotes - 80 (source: NCBI BLink). | chr5:2116783-2119629 REVERSE LENGTH=2847
Chr5	2120064	2120564	peak_726	AT5G06839	2120527	2126456	Symbols: TGA10, bZIP65 | bZIP transcription factor family protein | chr5:2120527-2126455 FORWARD LENGTH=5929
Chr3	9737334	9737834	peak_727	NA	NA	NA
Chr2	13609797	13610297	peak_728	AT2G31970	13600491	13609069	Symbols: RAD50, ATRAD50 | DNA repair-recombination protein (RAD50) | chr2:13600491-13609069 FORWARD LENGTH=8579
Chr2	13609797	13610297	peak_728	AT2G31980	13609093	13609902	Symbols: AtCYS2, CYS2 | PHYTOCYSTATIN 2 | chr2:13609093-13609902 REVERSE LENGTH=810
Chr2	13609797	13610297	peak_728	AT2G31981	13609981	13610094	Symbols: | unknown protein; Has 30201 Blast hits to 17322 proteins in 780 species: Archae - 12; Bacteria - 1396; Metazoa - 17338; Fungi - 3422; Plants - 5037; Viruses - 0; Other Eukaryotes - 2996 (source: NCBI BLink). | chr2:13609981-13610094 FORWARD LENGTH=114
Chr1	29593422	29593922	peak_730	AT1G78670	29590945	29593499	Symbols: ATGGH3, GGH3 | gamma-glutamyl hydrolase 3 | chr1:29590945-29593499 FORWARD LENGTH=2555
Chr1	29593422	29593922	peak_730	AT1G78680	29593756	29596270	Symbols: GGH2 | gamma-glutamyl hydrolase 2 | chr1:29593756-29596175 FORWARD LENGTH=2420
Chr1	29593422	29593922	peak_730	AT1G78690	29596655	29598629	Symbols: | Phospholipid/glycerol acyltransferase family protein | chr1:29596655-29598629 FORWARD LENGTH=1975
Chr4	12969225	12969725	peak_733	AT4G25350	12963382	12966448	Symbols: SHB1 | EXS (ERD1/XPR1/SYG1) family protein | chr4:12963382-12966448 REVERSE LENGTH=3067
Chr4	12969225	12969725	peak_733	AT4G25360	12969577	12972666	Symbols: | TRICHOME BIREFRINGENCE-LIKE 18 | chr4:12969751-12972666 FORWARD LENGTH=2916
Chr4	12969225	12969725	peak_733	AT4G25370	12972708	12974870	Symbols: | Double Clp-N motif protein | chr4:12972708-12974870 FORWARD LENGTH=2163
Chr4	8189769	8190269	peak_734	AT4G14200	8185370	8188783	Symbols: | Pentatricopeptide repeat (PPR) superfamily protein | chr4:8185370-8188783 REVERSE LENGTH=3414
Chr4	8189769	8190269	peak_734	AT4G14210	8190212	8195265	Symbols: PDS3, PDS, PDE226 | phytoene desaturase 3 | chr4:8190212-8195265 REVERSE LENGTH=5054
Chr3	5220184	5220684	peak_735	AT3G15470	5216262	5220218	Symbols: | Transducin/WD40 repeat-like superfamily protein | chr3:5216262-5220218 REVERSE LENGTH=3957
Chr3	19398788	19399288	peak_736	AT3G52300	19396565	19398377	Symbols: ATPQ | ATP synthase D chain, mitochondrial | chr3:19396565-19398377 FORWARD LENGTH=1813
Chr3	19398788	19399288	peak_736	AT3G52302	19398656	19398754	Symbols: | unknown protein; Has 30201 Blast hits to 17322 proteins in 780 species: Archae - 12; Bacteria - 1396; Metazoa - 17338; Fungi - 3422; Plants - 5037; Viruses - 0; Other Eukaryotes - 2996 (source: NCBI BLink). | chr3:19398656-19398754 REVERSE LENGTH=99
Chr3	19398788	19399288	peak_736	AT3G52310	19398628	19402953	Symbols: | ABC-2 type transporter family protein | chr3:19398628-19402953 FORWARD LENGTH=4326
Chr3	18377015	18377515	peak_737	AT3G49580	18375269	18375784	Symbols: LSU1 | response to low sulfur 1 | chr3:18375269-18375784 REVERSE LENGTH=516
Chr3	18377015	18377515	peak_737	AT3G49590	18377479	18380284	Symbols: | Autophagy-related protein 13 | chr3:18377479-18380274 FORWARD LENGTH=2796
Chr1	26523473	26523973	peak_739	NA	NA	NA
Chr1	4881897	4882397	peak_742	AT1G14290	4880051	4881964	Symbols: SBH2 | sphingoid base hydroxylase 2 | chr1:4880051-4881964 REVERSE LENGTH=1914
Chr1	4881897	4882397	peak_742	AT1G14300	4882376	4884791	Symbols: | ARM repeat superfamily protein | chr1:4882376-4884791 REVERSE LENGTH=2416
Chr1	4881897	4882397	peak_742	AT1G14310	4885044	4886793	Symbols: | Haloacid dehalogenase-like hydrolase (HAD) superfamily protein | chr1:4885044-4886793 FORWARD LENGTH=1750
Chr1	25176147	25176647	peak_743	AT1G67265	25175558	25176202	Symbols: DVL3, RTFL21 | ROTUNDIFOLIA like 21 | chr1:25175558-25176202 REVERSE LENGTH=645
Chr1	22128272	22128772	peak_744	NA	NA	NA
Chr5	17706740	17707240	peak_745	AT5G44000	17702090	17703963	Symbols: | Glutathione S-transferase family protein | chr5:17702090-17703963 REVERSE LENGTH=1874
Chr5	17706740	17707240	peak_745	AT5G44005	17704903	17705558	Symbols: | unknown protein; FUNCTIONS IN: molecular_function unknown; INVOLVED IN: biological_process unknown; LOCATED IN: plasma membrane; Has 35333 Blast hits to 34131 proteins in 2444 species: Archae - 798; Bacteria - 22429; Metazoa - 974; Fungi - 991; Plants - 531; Viruses - 0; Other Eukaryotes - 9610 (source: NCBI BLink). | chr5:17704903-17705558 REVERSE LENGTH=656
Chr5	17706740	17707240	peak_745	AT5G44010	17706965	17709199	Symbols: | unknown protein; Has 28 Blast hits to 26 proteins in 11 species: Archae - 0; Bacteria - 0; Metazoa - 0; Fungi - 0; Plants - 28; Viruses - 0; Other Eukaryotes - 0 (source: NCBI BLink). | chr5:17706965-17709199 REVERSE LENGTH=2235
Chr4	9276776	9277276	peak_746	AT4G16444	9274443	9276327	Symbols: | FUNCTIONS IN: molecular_function unknown; INVOLVED IN: biological_process unknown; LOCATED IN: endomembrane system; EXPRESSED IN: 24 plant structures; EXPRESSED DURING: 15 growth stages; CONTAINS InterPro DOMAIN/s: CHD5-like protein (InterPro:IPR007514); Has 30201 Blast hits to 17322 proteins in 780 species: Archae - 12; Bacteria - 1396; Metazoa - 17338; Fungi - 3422; Plants - 5037; Vi…
Chr4	9276776	9277276	peak_746	AT4G16447	9278787	9279389	Symbols: | unknown protein; Has 30201 Blast hits to 17322 proteins in 780 species: Archae - 12; Bacteria - 1396; Metazoa - 17338; Fungi - 3422; Plants - 5037; Viruses - 0; Other Eukaryotes - 2996 (source: NCBI BLink). | chr4:9278787-9279389 FORWARD LENGTH=603
Chr4	9276776	9277276	peak_746	AT4G16450	9280020	9280854	Symbols: | unknown protein; FUNCTIONS IN: molecular_function unknown; INVOLVED IN: photorespiration; LOCATED IN: mitochondrion, mitochondrial membrane, mitochondrial respiratory chain complex I, respiratory chain complex I; EXPRESSED IN: 25 plant structures; EXPRESSED DURING: 15 growth stages. | chr4:9280020-9280854 FORWARD LENGTH=835
Chr1	19431453	19431953	peak_747	AT1G52185	19430078	19430277	Symbols: MIR406 | MIR406; miRNA | chr1:19430078-19430277 REVERSE LENGTH=200
Chr1	19431453	19431953	peak_747	AT1G52190	19434509	19438971	Symbols: | Major facilitator superfamily protein | chr1:19434509-19438971 FORWARD LENGTH=4463
Chr2	9465582	9466082	peak_748	AT2G22270	9463694	9465467	Symbols: | unknown protein; BEST Arabidopsis thaliana protein match is: unknown protein (TAIR:AT4G39860.2); Has 247 Blast hits to 231 proteins in 42 species: Archae - 0; Bacteria - 17; Metazoa - 14; Fungi - 5; Plants - 145; Viruses - 0; Other Eukaryotes - 66 (source: NCBI BLink). | chr2:9463694-9465467 FORWARD LENGTH=1774
Chr2	9465582	9466082	peak_748	AT2G22280	9465581	9465653	Symbols: | pre-tRNA | chr2:9465581-9465653 REVERSE LENGTH=73
Chr2	9465582	9466082	peak_748	AT2G22290	9466444	9467688	Symbols: ATRABH1D, ATRAB-H1D, RAB-H1D, ATRAB6, RABH1d | RAB GTPase homolog H1D | chr2:9466444-9467688 FORWARD LENGTH=1245
Chr1	23945956	23946456	peak_749	AT1G64460	23943499	23944680	Symbols: | Protein kinase superfamily protein | chr1:23943499-23944680 REVERSE LENGTH=1182
Chr1	23945956	23946456	peak_749	AT1G64470	23944722	23945772	Symbols: | Ubiquitin-like superfamily protein | chr1:23944722-23945772 REVERSE LENGTH=1051
Chr3	1652836	1653336	peak_750	AT3G05660	1648843	1652001	Symbols: AtRLP33, RLP33 | receptor like protein 33 | chr3:1648843-1652001 REVERSE LENGTH=3159
Chr3	1652836	1653336	peak_750	AT3G05670	1653264	1657159	Symbols: | RING/U-box protein | chr3:1653264-1657159 FORWARD LENGTH=3896
Chr3	8498107	8498607	peak_751	AT3G23633	8496440	8497281	Symbols: | F-box associated ubiquitination effector family protein | chr3:8496440-8497281 REVERSE LENGTH=842
Chr3	8498107	8498607	peak_751	AT3G23635	8497941	8498072	Symbols: RTFL13 | ROTUNDIFOLIA like 13 | chr3:8497941-8498072 REVERSE LENGTH=132
Chr1	29890140	29890640	peak_752	AT1G79440	29882210	29887412	Symbols: ALDH5F1, SSADH1, SSADH | aldehyde dehydrogenase 5F1 | chr1:29882210-29887412 REVERSE LENGTH=5203
Chr1	29890140	29890640	peak_752	AT1G79450	29887689	29890179	Symbols: ALIS5 | ALA-interacting subunit 5 | chr1:29887689-29890179 FORWARD LENGTH=2491
Chr1	29890140	29890640	peak_752	AT1G79460	29890392	29894587	Symbols: GA2, KS, ATKS, ATKS1, KS1 | Terpenoid cyclases/Protein prenyltransferases superfamily protein | chr1:29890392-29894587 FORWARD LENGTH=4196
Chr1	25156379	25156879	peak_753	AT1G67230	25151270	25156323	Symbols: LINC1 | little nuclei1 | chr1:25151270-25156323 REVERSE LENGTH=5054
Chr2	464406	464906	peak_754	AT2G01990	465001	466724	Symbols: | unknown protein; BEST Arabidopsis thaliana protein match is: unknown protein (TAIR:AT1G14630.1); Has 118 Blast hits to 118 proteins in 14 species: Archae - 0; Bacteria - 0; Metazoa - 0; Fungi - 0; Plants - 118; Viruses - 0; Other Eukaryotes - 0 (source: NCBI BLink). | chr2:465001-466724 REVERSE LENGTH=1724
Chr5	24729313	24729813	peak_755	AT5G61480	24724541	24727842	Symbols: PXY | Leucine-rich repeat protein kinase family protein | chr5:24724541-24727842 REVERSE LENGTH=3302
Chr5	24729313	24729813	peak_755	AT5G61490	24732642	24733666	Symbols: | Uncharacterised conserved protein (UCP012943) | chr5:24732642-24733666 FORWARD LENGTH=1025
Chr3	5506927	5507427	peak_756	AT3G16240	5505404	5507050	Symbols: DELTA-TIP, TIP2;1, DELTA-TIP1, AQP1, ATTIP2;1 | delta tonoplast integral protein | chr3:5505404-5507050 FORWARD LENGTH=1647
Chr3	5506927	5507427	peak_756	AT3G16250	5506931	5508414	Symbols: NDF4 | NDH-dependent cyclic electron flow 1 | chr3:5506931-5508414 REVERSE LENGTH=1484
Chr3	5506927	5507427	peak_756	AT3G16260	5509374	5513204	Symbols: TRZ4 | tRNAse Z4 | chr3:5509374-5513204 FORWARD LENGTH=3831
Chr3	8404477	8404977	peak_757	AT3G23440	8404358	8404684	Symbols: EDA6, MEE37 | embryo sac development arrest 6 | chr3:8404358-8404684 REVERSE LENGTH=327
Chr2	18949977	18950477	peak_758	AT2G46070	18945981	18947823	Symbols: MPK12 | mitogen-activated protein kinase 12 | chr2:18945982-18947823 REVERSE LENGTH=1842
Chr2	18949977	18950477	peak_758	AT2G46080	18948117	18950105	Symbols: | CONTAINS InterPro DOMAIN/s: Protein BYPASS related (InterPro:IPR008511); BEST Arabidopsis thaliana protein match is: Protein of unknown function (DUF793) (TAIR:AT1G01550.2); Has 153 Blast hits to 139 proteins in 20 species: Archae - 0; Bacteria - 2; Metazoa - 1; Fungi - 0; Plants - 150; Viruses - 0; Other Eukaryotes - 0 (source: NCBI BLink). | chr2:18948117-18950105 REVERSE LENGTH=1989
Chr2	18949977	18950477	peak_758	AT2G46090	18950856	18953275	Symbols: | Diacylglycerol kinase family protein | chr2:18950856-18953275 FORWARD LENGTH=2420
Chr2	18949977	18950477	peak_758	AT2G46100	18953280	18954619	Symbols: | Nuclear transport factor 2 (NTF2) family protein | chr2:18953280-18954619 FORWARD LENGTH=1340
Chr1	22753342	22753842	peak_759	AT1G61660	22753715	22756300	Symbols: | basic helix-loop-helix (bHLH) DNA-binding superfamily protein | chr1:22753736-22756300 REVERSE LENGTH=2565
Chr1	19153986	19154486	peak_760	AT1G51640	19149761	19151852	Symbols: ATEXO70G2, EXO70G2 | exocyst subunit exo70 family protein G2 | chr1:19149761-19151852 REVERSE LENGTH=2092
Chr1	19153986	19154486	peak_760	AT1G51650	19152615	19153929	Symbols: | ATP synthase epsilon chain, mitochondrial | chr1:19152615-19153929 FORWARD LENGTH=1315
Chr1	19153986	19154486	peak_760	AT1G51660	19154323	19155947	Symbols: ATMKK4, MKK4, ATMEK4 | mitogen-activated protein kinase kinase 4 | chr1:19154323-19155947 FORWARD LENGTH=1625
Chr1	19153986	19154486	peak_760	AT1G51670	19156504	19158749	Symbols: | unknown protein; BEST Arabidopsis thaliana protein match is: unknown protein (TAIR:AT1G48180.1); Has 37 Blast hits to 37 proteins in 2 species: Archae - 0; Bacteria - 0; Metazoa - 0; Fungi - 0; Plants - 37; Viruses - 0; Other Eukaryotes - 0 (source: NCBI BLink). | chr1:19156504-19158749 FORWARD LENGTH=2246
Chr3	20144148	20144648	peak_761	AT3G54400	20140058	20142642	Symbols: | Eukaryotic aspartyl protease family protein | chr3:20140058-20142642 REVERSE LENGTH=2585
Chr3	20144148	20144648	peak_761	AT3G54410	20144551	20145489	Symbols: | Protein of unknown function (DUF1163) | chr3:20144551-20145489 FORWARD LENGTH=939
Chr3	20144148	20144648	peak_761	AT3G54420	20145910	20147063	Symbols: ATEP3, ATCHITIV, CHIV, EP3 | homolog of carrot EP3-3 chitinase | chr3:20145910-20147063 FORWARD LENGTH=1154
Chr2	2931106	2931606	peak_762	AT2G07050	2924447	2930672	Symbols: CAS1 | cycloartenol synthase 1 | chr2:2924447-2930672 FORWARD LENGTH=6226
Chr5	26916030	26916530	peak_763	AT5G67440	26912707	26916294	Symbols: NPY3 | Phototropic-responsive NPH3 family protein | chr5:26912707-26916294 REVERSE LENGTH=3588
Chr4	15612209	15612709	peak_764	AT4G32330	15608912	15612285	Symbols: | TPX2 (targeting protein for Xklp2) protein family | chr4:15609036-15611898 FORWARD LENGTH=2863
Chr4	15612209	15612709	peak_764	AT4G32340	15612584	15614305	Symbols: | Tetratricopeptide repeat (TPR)-like superfamily protein | chr4:15612584-15614305 REVERSE LENGTH=1722
Chr5	21810042	21810542	peak_765	AT5G53730	21807974	21808810	Symbols: | Late embryogenesis abundant (LEA) hydroxyproline-rich glycoprotein family | chr5:21807974-21808810 REVERSE LENGTH=837
Chr5	21810042	21810542	peak_765	AT5G53740	21811633	21814908	Symbols: | unknown protein; FUNCTIONS IN: molecular_function unknown; INVOLVED IN: biological_process unknown; LOCATED IN: chloroplast; EXPRESSED IN: synergid; BEST Arabidopsis thaliana protein match is: unknown protein (TAIR:AT5G53905.1); Has 1807 Blast hits to 1807 proteins in 277 species: Archae - 0; Bacteria - 0; Metazoa - 736; Fungi - 347; Plants - 385; Viruses - 0; Other Eukaryotes - 339 (s…
Chr5	1898725	1899225	peak_767	NA	NA	NA
Chr5	16675377	16675877	peak_768	AT5G41690	16670001	16674966	Symbols: | RNA-binding (RRM/RBD/RNP motifs) family protein | chr5:16670001-16674966 REVERSE LENGTH=4966
Chr5	16675377	16675877	peak_768	AT5G41700	16675582	16677509	Symbols: UBC8 | ubiquitin conjugating enzyme 8 | chr5:16675582-16677496 FORWARD LENGTH=1915
Chr2	17002517	17003017	peak_769	AT2G40750	17000454	17002468	Symbols: WRKY54, ATWRKY54 | WRKY DNA-binding protein 54 | chr2:17000454-17002468 REVERSE LENGTH=2015
Chr4	17018319	17018819	peak_770	AT4G35930	17018929	17021060	Symbols: | F-box family protein | chr4:17018929-17021060 FORWARD LENGTH=2132
Chr4	17018319	17018819	peak_770	AT4G35940	17021572	17023764	Symbols: | unknown protein; FUNCTIONS IN: molecular_function unknown; INVOLVED IN: biological_process unknown; LOCATED IN: cellular_component unknown; EXPRESSED IN: 24 plant structures; EXPRESSED DURING: 15 growth stages; BEST Arabidopsis thaliana protein match is: unknown protein (TAIR:AT2G17787.1). | chr4:17021572-17023757 FORWARD LENGTH=2186
Chr5	2280351	2280851	peak_771	AT5G07260	2277813	2280281	Symbols: | START (StAR-related lipid-transfer) lipid-binding domain | chr5:2277813-2280280 FORWARD LENGTH=2468
Chr5	2280351	2280851	peak_771	AT5G07270	2280667	2283593	Symbols: XBAT33 | XB3 ortholog 3 in Arabidopsis thaliana | chr5:2280667-2283593 FORWARD LENGTH=2927
Chr1	26682894	26683394	peak_772	AT1G70750	26679975	26683204	Symbols: | Protein of unknown function, DUF593 | chr1:26679975-26683204 REVERSE LENGTH=3230
Chr2	13115519	13116019	peak_773	AT2G30780	13116474	13118808	Symbols: | Tetratricopeptide repeat (TPR)-like superfamily protein | chr2:13116474-13118808 FORWARD LENGTH=2335
Chr3	20813129	20813629	peak_774	AT3G56080	20810309	20813036	Symbols: | S-adenosyl-L-methionine-dependent methyltransferases superfamily protein | chr3:20810309-20813036 REVERSE LENGTH=2728
Chr3	20813129	20813629	peak_774	AT3G56085	20813517	20813589	Symbols: | pre-tRNA | chr3:20813517-20813589 REVERSE LENGTH=73
Chr3	20813129	20813629	peak_774	AT3G56090	20814047	20816035	Symbols: ATFER3, FER3 | ferritin 3 | chr3:20814047-20816035 REVERSE LENGTH=1989
Chr3	16815970	16816470	peak_775	AT3G45780	16816866	16824210	Symbols: PHOT1, NPH1, JK224, RPT1 | phototropin 1 | chr3:16818443-16824210 FORWARD LENGTH=5768
Chr1	24915439	24915939	peak_776	AT1G66783	24913206	24913296	Symbols: MIR157A | MIR157A; miRNA | chr1:24913206-24913296 REVERSE LENGTH=91
Chr3	19702054	19702554	peak_777	AT3G53150	19697736	19699259	Symbols: UGT73D1 | UDP-glucosyl transferase 73D1 | chr3:19697736-19699259 REVERSE LENGTH=1524
Chr3	19702054	19702554	peak_777	AT3G53160	19702456	19703976	Symbols: UGT73C7 | UDP-glucosyl transferase 73C7 | chr3:19702456-19703976 REVERSE LENGTH=1521
Chr5	18700411	18700911	peak_778	AT5G46105	18698662	18698733	Symbols: | pre-tRNA | chr5:18698662-18698733 REVERSE LENGTH=72
Chr5	18700411	18700911	peak_778	AT5G46110	18697235	18700656	Symbols: APE2, TPT | Glucose-6-phosphate/phosphate translocator-related | chr5:18697250-18700656 FORWARD LENGTH=3407
Chr5	18700411	18700911	peak_778	AT5G46115	18701320	18701740	Symbols: | unknown protein; Has 30201 Blast hits to 17322 proteins in 780 species: Archae - 12; Bacteria - 1396; Metazoa - 17338; Fungi - 3422; Plants - 5037; Viruses - 0; Other Eukaryotes - 2996 (source: NCBI BLink). | chr5:18701320-18701740 FORWARD LENGTH=421
Chr1	28365825	28366325	peak_779	AT1G75540	28366027	28367652	Symbols: STH2 | salt tolerance homolog2 | chr1:28366027-28367652 FORWARD LENGTH=1626
Chr3	23317042	23317542	peak_781	AT3G63095	23315506	23316258	Symbols: | Tetratricopeptide repeat (TPR)-like superfamily protein | chr3:23315506-23316258 FORWARD LENGTH=753
Chr3	23317042	23317542	peak_781	AT3G63110	23318076	23319540	Symbols: ATIPT3, IPT3 | isopentenyltransferase 3 | chr3:23318076-23319540 REVERSE LENGTH=1465
Chr2	11864022	11864522	peak_782	AT2G27840	11861994	11863886	Symbols: HDT4, HDA13, HDT04 | histone deacetylase-related / HD-related | chr2:11862528-11863886 FORWARD LENGTH=1359
Chr2	11864022	11864522	peak_782	AT2G27850	11864154	11864225	Symbols: | pre-tRNA | chr2:11864154-11864225 REVERSE LENGTH=72
Chr2	11864022	11864522	peak_782	AT2G27860	11864393	11866907	Symbols: AXS1 | UDP-D-apiose/UDP-D-xylose synthase 1 | chr2:11864393-11866907 REVERSE LENGTH=2515
Chr1	4383956	4384456	peak_783	AT1G12850	4379707	4381612	Symbols: | Phosphoglycerate mutase family protein | chr1:4379707-4381612 REVERSE LENGTH=1906
Chr1	4383956	4384456	peak_783	AT1G12855	4382160	4383611	Symbols: | F-box family protein | chr1:4382160-4383611 FORWARD LENGTH=1452
Chr1	4383956	4384456	peak_783	AT1G12860	4384353	4386610	Symbols: SCRM2, ICE2 | basic helix-loop-helix (bHLH) DNA-binding superfamily protein | chr1:4384353-4386610 FORWARD LENGTH=2258
Chr2	14045338	14045838	peak_784	AT2G33110	14041038	14043358	Symbols: ATVAMP723, VAMP723 | vesicle-associated membrane protein 723 | chr2:14041038-14043358 REVERSE LENGTH=2321
Chr2	14045338	14045838	peak_784	AT2G33120	14043459	14045544	Symbols: SAR1 | synaptobrevin-related protein 1 | chr2:14043459-14045544 REVERSE LENGTH=2086
Chr2	14045338	14045838	peak_784	AT2G33130	14046521	14046832	Symbols: RALFL18, RALF18 | ralf-like 18 | chr2:14046521-14046832 REVERSE LENGTH=312
Chr4	8472686	8473186	peak_785	AT4G14750	8470381	8472187	Symbols: IQD19 | IQ-domain 19 | chr4:8470381-8472187 FORWARD LENGTH=1807
Chr4	8472686	8473186	peak_785	AT4G14760	8475457	8481094	Symbols: | kinase interacting (KIP1-like) family protein | chr4:8475457-8481094 FORWARD LENGTH=5638
Chr4	10698599	10699099	peak_786	AT4G19660	10696266	10698243	Symbols: NPR4, ATNPR4 | NPR1-like protein 4 | chr4:10696266-10698243 REVERSE LENGTH=1978
Chr4	10698599	10699099	peak_786	AT4G19670	10699238	10702040	Symbols: | RING/U-box superfamily protein | chr4:10699238-10702040 REVERSE LENGTH=2803
Chr1	7932282	7932782	peak_787	AT1G22460	7927428	7930657	Symbols: | O-fucosyltransferase family protein | chr1:7927428-7930657 REVERSE LENGTH=3230
Chr1	7932282	7932782	peak_787	AT1G22470	7932854	7933390	Symbols: | unknown protein; BEST Arabidopsis thaliana protein match is: unknown protein (TAIR:AT1G72240.1); Has 1693 Blast hits to 236 proteins in 54 species: Archae - 0; Bacteria - 8; Metazoa - 451; Fungi - 116; Plants - 94; Viruses - 2; Other Eukaryotes - 1022 (source: NCBI BLink). | chr1:7932854-7933390 REVERSE LENGTH=537
Chr3	4825412	4825912	peak_788	AT3G14430	4824196	4824837	Symbols: | unknown protein; FUNCTIONS IN: molecular_function unknown; INVOLVED IN: response to oxidative stress; LOCATED IN: mitochondrion; EXPRESSED IN: 23 plant structures; EXPRESSED DURING: 13 growth stages; Has 16 Blast hits to 16 proteins in 7 species: Archae - 0; Bacteria - 0; Metazoa - 0; Fungi - 0; Plants - 16; Viruses - 0; Other Eukaryotes - 0 (source: NCBI BLink). | chr3:4824196-4824837…
Chr3	4825412	4825912	peak_788	AT3G14431	4825202	4825357	Symbols: | unknown protein; LOCATED IN: endomembrane system; Has 30201 Blast hits to 17322 proteins in 780 species: Archae - 12; Bacteria - 1396; Metazoa - 17338; Fungi - 3422; Plants - 5037; Viruses - 0; Other Eukaryotes - 2996 (source: NCBI BLink). | chr3:4825202-4825357 FORWARD LENGTH=156
Chr1	9787348	9787848	peak_789	AT1G28080	9789826	9791546	Symbols: | RING finger protein | chr1:9789826-9791546 FORWARD LENGTH=1721
Chr5	357135	357635	peak_790	AT5G01910	357795	358799	Symbols: | unknown protein; FUNCTIONS IN: molecular_function unknown; INVOLVED IN: biological_process unknown; EXPRESSED IN: 16 plant structures; EXPRESSED DURING: 11 growth stages; Has 30201 Blast hits to 17322 proteins in 780 species: Archae - 12; Bacteria - 1396; Metazoa - 17338; Fungi - 3422; Plants - 5037; Viruses - 0; Other Eukaryotes - 2996 (source: NCBI BLink). | chr5:357795-358799 REVERS…
Chr5	357135	357635	peak_790	AT5G01920	359107	362904	Symbols: STN8 | Protein kinase superfamily protein | chr5:359107-362904 FORWARD LENGTH=3798
Chr3	3238088	3238588	peak_791	AT3G10405	3233715	3235289	Symbols: | unknown protein; FUNCTIONS IN: molecular_function unknown; INVOLVED IN: pollen development; LOCATED IN: chloroplast; Has 44 Blast hits to 44 proteins in 20 species: Archae - 0; Bacteria - 4; Metazoa - 0; Fungi - 0; Plants - 39; Viruses - 0; Other Eukaryotes - 1 (source: NCBI BLink). | chr3:3233715-3235289 REVERSE LENGTH=1575
Chr3	3238088	3238588	peak_791	AT3G10410	3235291	3238113	Symbols: SCPL49, CPY | SERINE CARBOXYPEPTIDASE-LIKE 49 | chr3:3235291-3238113 REVERSE LENGTH=2823
Chr3	3238088	3238588	peak_791	AT3G10415	3238367	3238402	Symbols: | pre-tRNA | chr3:3238367-3238402 REVERSE LENGTH=36
Chr3	3238088	3238588	peak_791	AT3G10420	3239180	3242537	Symbols: SPD1 | P-loop containing nucleoside triphosphate hydrolases superfamily protein | chr3:3239180-3242537 FORWARD LENGTH=3358
Chr1	7496525	7497025	peak_793	AT1G21400	7493426	7496710	Symbols: | Thiamin diphosphate-binding fold (THDP-binding) superfamily protein | chr1:7493426-7496710 FORWARD LENGTH=3285
Chr1	7496525	7497025	peak_793	AT1G21410	7497141	7499579	Symbols: SKP2A | F-box/RNI-like superfamily protein | chr1:7497141-7499579 FORWARD LENGTH=2439
Chr3	2388435	2388935	peak_794	AT3G07460	2384418	2385719	Symbols: | Protein of unknown function, DUF538 | chr3:2384418-2385713 REVERSE LENGTH=1296
Chr3	2388435	2388935	peak_794	AT3G07470	2386897	2388471	Symbols: | Protein of unknown function, DUF538 | chr3:2386897-2388471 REVERSE LENGTH=1575
Chr3	2388435	2388935	peak_794	AT3G07480	2388952	2389811	Symbols: | 2Fe-2S ferredoxin-like superfamily protein | chr3:2388952-2389811 FORWARD LENGTH=860
Chr3	2388435	2388935	peak_794	AT3G07490	2391189	2391650	Symbols: AGD11 | ARF-GAP domain 11 | chr3:2391189-2391650 FORWARD LENGTH=462
Chr5	1506959	1507459	peak_795	AT5G05100	1505122	1507224	Symbols: | Single-stranded nucleic acid binding R3H protein | chr5:1505122-1507224 REVERSE LENGTH=2103
Chr5	1506959	1507459	peak_795	AT5G05110	1507419	1508867	Symbols: | Cystatin/monellin family protein | chr5:1507419-1508867 REVERSE LENGTH=1449
Chr5	9407276	9407776	peak_796	AT5G26760	9403598	9407301	Symbols: | unknown protein; CONTAINS InterPro DOMAIN/s: Protein of unknown function DUF408 (InterPro:IPR007308); Has 35333 Blast hits to 34131 proteins in 2444 species: Archae - 798; Bacteria - 22429; Metazoa - 974; Fungi - 991; Plants - 531; Viruses - 0; Other Eukaryotes - 9610 (source: NCBI BLink). | chr5:9403680-9407301 REVERSE LENGTH=3622
Chr5	9407276	9407776	peak_796	AT5G26770	9407720	9410117	Symbols: | unknown protein; FUNCTIONS IN: molecular_function unknown; INVOLVED IN: biological_process unknown; LOCATED IN: cellular_component unknown; EXPRESSED IN: 16 plant structures; EXPRESSED DURING: 8 growth stages; BEST Arabidopsis thaliana protein match is: unknown protein (TAIR:AT3G05830.1); Has 26484 Blast hits to 16065 proteins in 1382 species: Archae - 343; Bacteria - 2653; Metazoa - 1…
Chr2	12202484	12202984	peak_798	AT2G28510	12199098	12200765	Symbols: | Dof-type zinc finger DNA-binding family protein | chr2:12199098-12200765 REVERSE LENGTH=1668
Chr2	9224994	9225494	peak_800	AT2G21540	9220549	9224496	Symbols: SFH3 | SEC14-like 3 | chr2:9220764-9224374 REVERSE LENGTH=3611
Chr2	9224994	9225494	peak_800	AT2G21550	9227209	9230189	Symbols: | Bifunctional dihydrofolate reductase/thymidylate synthase | chr2:9227209-9230189 FORWARD LENGTH=2981
Chr1	7000765	7001265	peak_801	AT1G20190	6998489	6999817	Symbols: ATEXPA11, EXP11, ATEXP11, ATHEXP ALPHA 1.14, EXPA11 | expansin 11 | chr1:6998489-6999817 REVERSE LENGTH=1329
Chr1	7000765	7001265	peak_801	AT1G20200	7001201	7004418	Symbols: EMB2719, HAP15 | PAM domain (PCI/PINT associated module) protein | chr1:7001201-7004418 REVERSE LENGTH=3218
Chr3	5252520	5253020	peak_802	AT3G15520	5249599	5252506	Symbols: | Cyclophilin-like peptidyl-prolyl cis-trans isomerase family protein | chr3:5249599-5252506 REVERSE LENGTH=2908
Chr3	5252520	5253020	peak_802	AT3G15530	5252875	5254562	Symbols: | S-adenosyl-L-methionine-dependent methyltransferases superfamily protein | chr3:5252875-5254458 REVERSE LENGTH=1584
Chr2	13439675	13440175	peak_803	AT2G31570	13437974	13439881	Symbols: ATGPX2, GPX2 | glutathione peroxidase 2 | chr2:13437974-13439881 REVERSE LENGTH=1908
Chr2	13439675	13440175	peak_803	AT2G31580	13440909	13445851	Symbols: | tRNAHis guanylyltransferase | chr2:13440909-13445851 REVERSE LENGTH=4943
Chr2	14399028	14399528	peak_805	AT2G34090	14396016	14399297	Symbols: MEE18 | maternal effect embryo arrest 18 | chr2:14396043-14399297 REVERSE LENGTH=3255
Chr2	14399028	14399528	peak_805	AT2G34100	14399534	14413489	Symbols: | unknown protein; FUNCTIONS IN: molecular_function unknown; INVOLVED IN: biological_process unknown; LOCATED IN: cellular_component unknown; EXPRESSED IN: sperm cell, flower; EXPRESSED DURING: petal differentiation and expansion stage; Has 10185 Blast hits to 4535 proteins in 413 species: Archae - 41; Bacteria - 4951; Metazoa - 1579; Fungi - 1007; Plants - 277; Viruses - 100; Other Euka…
Chr2	14399028	14399528	peak_805	AT2G34110	14392551	14403317	Symbols: | BEST Arabidopsis thaliana protein match is: forkhead-associated (FHA) domain-containing protein (TAIR:AT1G34355.1); Has 19 Blast hits to 19 proteins in 5 species: Archae - 0; Bacteria - 0; Metazoa - 0; Fungi - 0; Plants - 19; Viruses - 0; Other Eukaryotes - 0 (source: NCBI BLink). | chr2:14392551-14403317 FORWARD LENGTH=10767
Chr1	20967516	20968016	peak_806	AT1G56060	20966528	20967144	Symbols: | unknown protein; BEST Arabidopsis thaliana protein match is: unknown protein (TAIR:AT2G32210.1); Has 180 Blast hits to 180 proteins in 22 species: Archae - 0; Bacteria - 0; Metazoa - 0; Fungi - 10; Plants - 170; Viruses - 0; Other Eukaryotes - 0 (source: NCBI BLink). | chr1:20966528-20967144 REVERSE LENGTH=617
Chr1	20967516	20968016	peak_806	AT1G56070	20967930	20971742	Symbols: LOS1 | Ribosomal protein S5/Elongation factor G/III/V family protein | chr1:20967930-20971742 REVERSE LENGTH=3813
Chr4	10220168	10220668	peak_807	AT4G18520	10215120	10217204	Symbols: | Pentatricopeptide repeat (PPR) superfamily protein | chr4:10215120-10217204 REVERSE LENGTH=2085
Chr4	10220168	10220668	peak_807	AT4G18530	10217338	10220500	Symbols: | Protein of unknown function (DUF707) | chr4:10217338-10220500 FORWARD LENGTH=3163
Chr4	10220168	10220668	peak_807	AT4G18540	10221203	10223028	Symbols: | unknown protein; Has 209 Blast hits to 205 proteins in 54 species: Archae - 0; Bacteria - 17; Metazoa - 2; Fungi - 150; Plants - 40; Viruses - 0; Other Eukaryotes - 0 (source: NCBI BLink). | chr4:10221203-10223028 REVERSE LENGTH=1826
Chr2	13137087	13137587	peak_811	AT2G30830	13132707	13134284	Symbols: | 2-oxoglutarate (2OG) and Fe(II)-dependent oxygenase superfamily protein | chr2:13132707-13134284 REVERSE LENGTH=1578
Chr2	13137087	13137587	peak_811	AT2G30840	13135430	13136849	Symbols: | 2-oxoglutarate (2OG) and Fe(II)-dependent oxygenase superfamily protein | chr2:13135430-13136849 REVERSE LENGTH=1420
Chr2	13137087	13137587	peak_811	AT2G30850	13137236	13137308	Symbols: | pre-tRNA | chr2:13137236-13137308 REVERSE LENGTH=73
Chr2	13137087	13137587	peak_811	AT2G30860	13138997	13140245	Symbols: ATGSTF9, GLUTTR, ATGSTF7, GSTF9 | glutathione S-transferase PHI 9 | chr2:13138997-13140245 FORWARD LENGTH=1249
Chr4	14656840	14657340	peak_813	AT4G29950	14657045	14660573	Symbols: | Ypt/Rab-GAP domain of gyp1p superfamily protein | chr4:14657048-14660573 FORWARD LENGTH=3526
Chr5	26301205	26301705	peak_814	AT5G65730	26299032	26300478	Symbols: XTH6 | xyloglucan endotransglucosylase/hydrolase 6 | chr5:26299032-26300478 FORWARD LENGTH=1447
Chr5	26301205	26301705	peak_814	AT5G65740	26301493	26303471	Symbols: | zinc ion binding | chr5:26301503-26303471 REVERSE LENGTH=1969
Chr5	26301205	26301705	peak_814	AT5G65750	26303693	26308189	Symbols: | 2-oxoglutarate dehydrogenase, E1 component | chr5:26303693-26308189 FORWARD LENGTH=4497
Chr3	20008380	20008880	peak_815	AT3G54020	20005733	20008254	Symbols: AtIPCS1 | Arabidopsis Inositol phosphorylceramide synthase 1 | chr3:20005733-20008254 FORWARD LENGTH=2522
Chr3	20008380	20008880	peak_815	AT3G54030	20010927	20013693	Symbols: | Protein kinase protein with tetratricopeptide repeat domain | chr3:20010927-20013693 FORWARD LENGTH=2767
Chr5	22995857	22996357	peak_818	NA	NA	NA
Chr1	7054080	7054580	peak_819	AT1G20370	7051577	7053641	Symbols: | Pseudouridine synthase family protein | chr1:7051577-7053641 REVERSE LENGTH=2065
Chr1	25496493	25496993	peak_820	AT1G68010	25493196	25495988	Symbols: HPR | hydroxypyruvate reductase | chr1:25493196-25495783 FORWARD LENGTH=2588
Chr1	25496493	25496993	peak_820	AT1G68020	25497290	25500374	Symbols: ATTPS6, TPS6 | UDP-Glycosyltransferase / trehalose-phosphatase family protein | chr1:25497290-25500374 FORWARD LENGTH=3085
Chr3	5761998	5762498	peak_821	AT3G16860	5759375	5762235	Symbols: COBL8 | COBRA-like protein 8 precursor | chr3:5759375-5762235 REVERSE LENGTH=2861
Chr1	8558815	8559315	peak_822	AT1G24160	8553411	8556555	Symbols: | unknown protein; FUNCTIONS IN: molecular_function unknown; INVOLVED IN: biological_process unknown; LOCATED IN: cellular_component unknown; EXPRESSED IN: guard cell; BEST Arabidopsis thaliana protein match is: unknown protein (TAIR:AT1G70100.3). | chr1:8553411-8556555 REVERSE LENGTH=3145
Chr1	8558815	8559315	peak_822	AT1G24170	8557216	8558832	Symbols: GATL8, LGT9 | Nucleotide-diphospho-sugar transferases superfamily protein | chr1:8557216-8558832 REVERSE LENGTH=1617
Chr3	17149522	17150022	peak_823	AT3G46570	17145797	17146867	Symbols: | Glycosyl hydrolase superfamily protein | chr3:17145797-17146867 REVERSE LENGTH=1071
Chr3	17149522	17150022	peak_823	AT3G46580	17148342	17149589	Symbols: MBD05, MBD5, ATMBD5 | methyl-CPG-binding domain protein 5 | chr3:17148342-17149589 FORWARD LENGTH=1248
Chr3	17149522	17150022	peak_823	AT3G46585	17149752	17149823	Symbols: | pre-tRNA | chr3:17149752-17149823 FORWARD LENGTH=72
Chr3	17149522	17150022	peak_823	AT3G46590	17152775	17156227	Symbols: TRFL1, ATTRP2 | TRF-like 1 | chr3:17152775-17156166 FORWARD LENGTH=3392
Chr5	18521919	18522419	peak_826	AT5G45660	18525071	18527007	Symbols: | unknown protein; FUNCTIONS IN: molecular_function unknown; INVOLVED IN: biological_process unknown; LOCATED IN: endomembrane system; Has 35333 Blast hits to 34131 proteins in 2444 species: Archae - 798; Bacteria - 22429; Metazoa - 974; Fungi - 991; Plants - 531; Viruses - 0; Other Eukaryotes - 9610 (source: NCBI BLink). | chr5:18525071-18527007 FORWARD LENGTH=1937
Chr5	6996694	6997194	peak_829	AT5G20670	6993114	6993873	Symbols: | Protein of unknown function (DUF1677) | chr5:6993114-6993873 REVERSE LENGTH=760
Chr5	6996694	6997194	peak_829	AT5G20680	6998103	7001910	Symbols: | TRICHOME BIREFRINGENCE-LIKE 16 | chr5:6998103-7001910 FORWARD LENGTH=3808
Chr3	5001335	5001835	peak_830	AT3G14860	4998357	5001046	Symbols: | NHL domain-containing protein | chr3:4998357-5001046 REVERSE LENGTH=2690
Chr3	5001335	5001835	peak_830	AT3G14870	5002367	5005739	Symbols: | Plant protein of unknown function (DUF641) | chr3:5003926-5005739 FORWARD LENGTH=1814
Chr1	3272343	3272843	peak_831	AT1G10020	3269604	3271987	Symbols: | Protein of unknown function (DUF1005) | chr1:3269604-3271987 REVERSE LENGTH=2384
Chr1	3272343	3272843	peak_831	AT1G10030	3273825	3275837	Symbols: ERG28 | homolog of yeast ergosterol28 | chr1:3273825-3275837 FORWARD LENGTH=2013
Chr5	26056926	26057426	peak_832	AT5G65210	26057623	26061104	Symbols: TGA1 | bZIP transcription factor family protein | chr5:26057623-26061104 FORWARD LENGTH=3482
Chr5	22633231	22633731	peak_833	NA	NA	NA
Chr3	23188426	23188926	peak_834	AT3G62690	23185348	23186701	Symbols: ATL5 | AtL5 | chr3:23185348-23186701 REVERSE LENGTH=1354
Chr5	18867022	18867522	peak_835	AT5G46510	18860451	18867013	Symbols: | Disease resistance protein (TIR-NBS-LRR class) family | chr5:18860451-18867013 FORWARD LENGTH=6563
Chr5	18867022	18867522	peak_835	AT5G46520	18867767	18872415	Symbols: | Disease resistance protein (TIR-NBS-LRR class) family | chr5:18867767-18872415 FORWARD LENGTH=4649
Chr1	17917362	17917862	peak_836	AT1G48480	17918391	17920985	Symbols: RKL1 | receptor-like kinase 1 | chr1:17918391-17920985 FORWARD LENGTH=2595
Chr5	2783077	2783577	peak_837	AT5G08580	2780512	2783066	Symbols: | Calcium-binding EF hand family protein | chr5:2780512-2783066 REVERSE LENGTH=2555
Chr5	2783077	2783577	peak_837	AT5G08590	2783331	2786094	Symbols: ASK2, SNRK2-1, SNRK2.1, SRK2G | SNF1-related protein kinase 2.1 | chr5:2783331-2786094 FORWARD LENGTH=2764
Chr5	2783077	2783577	peak_837	AT5G08600	2786187	2790241	Symbols: | U3 ribonucleoprotein (Utp) family protein | chr5:2786187-2790241 FORWARD LENGTH=4055
Chr2	18622251	18622751	peak_838	AT2G45160	18617862	18620150	Symbols: HAM1, ATHAM1, LOM1 | GRAS family transcription factor | chr2:18617862-18620150 REVERSE LENGTH=2289
Chr2	18622251	18622751	peak_838	AT2G45170	18624264	18625717	Symbols: ATATG8E, ATG8E | AUTOPHAGY 8E | chr2:18624354-18625699 FORWARD LENGTH=1346
Chr5	1371294	1371794	peak_840	AT5G04740	1368542	1371480	Symbols: | ACT domain-containing protein | chr5:1368542-1371480 REVERSE LENGTH=2939
Chr5	1371294	1371794	peak_840	AT5G04750	1372147	1373619	Symbols: | F1F0-ATPase inhibitor protein, putative | chr5:1372169-1373599 FORWARD LENGTH=1431
Chr1	232387	232887	peak_841	AT1G01640	230994	232508	Symbols: | BTB/POZ domain-containing protein | chr1:230994-232322 REVERSE LENGTH=1329
Chr1	232387	232887	peak_841	AT1G01650	232841	237817	Symbols: SPPL4, ATSPPL4 | SIGNAL PEPTIDE PEPTIDASE-LIKE 4 | chr1:232841-237817 REVERSE LENGTH=4977
Chr4	8875361	8875861	peak_843	AT4G15540	8873355	8875344	Symbols: | EamA-like transporter family | chr4:8873355-8875344 FORWARD LENGTH=1990
Chr4	8875361	8875861	peak_843	AT4G15545	8875918	8877799	Symbols: | unknown protein; BEST Arabidopsis thaliana protein match is: unknown protein (TAIR:AT1G16520.1); Has 30201 Blast hits to 17322 proteins in 780 species: Archae - 12; Bacteria - 1396; Metazoa - 17338; Fungi - 3422; Plants - 5037; Viruses - 0; Other Eukaryotes - 2996 (source: NCBI BLink). | chr4:8875918-8877799 FORWARD LENGTH=1882
Chr5	23874018	23874518	peak_845	AT5G59130	23870098	23873720	Symbols: | Subtilase family protein | chr5:23870098-23873720 REVERSE LENGTH=3623
Chr5	23874018	23874518	peak_845	AT5G59140	23874411	23875695	Symbols: | BTB/POZ domain-containing protein | chr5:23874411-23875695 REVERSE LENGTH=1285
Chr5	23874018	23874518	peak_845	AT5G59150	23876586	23878429	Symbols: ATRABA2D, ATRAB-A2D, RABA2D | RAB GTPase homolog A2D | chr5:23876586-23878429 FORWARD LENGTH=1844
Chr4	9278162	9278662	peak_846	AT4G16444	9274443	9276327	Symbols: | FUNCTIONS IN: molecular_function unknown; INVOLVED IN: biological_process unknown; LOCATED IN: endomembrane system; EXPRESSED IN: 24 plant structures; EXPRESSED DURING: 15 growth stages; CONTAINS InterPro DOMAIN/s: CHD5-like protein (InterPro:IPR007514); Has 30201 Blast hits to 17322 proteins in 780 species: Archae - 12; Bacteria - 1396; Metazoa - 17338; Fungi - 3422; Plants - 5037; Vi…
Chr4	9278162	9278662	peak_846	AT4G16447	9278787	9279389	Symbols: | unknown protein; Has 30201 Blast hits to 17322 proteins in 780 species: Archae - 12; Bacteria - 1396; Metazoa - 17338; Fungi - 3422; Plants - 5037; Viruses - 0; Other Eukaryotes - 2996 (source: NCBI BLink). | chr4:9278787-9279389 FORWARD LENGTH=603
Chr4	9278162	9278662	peak_846	AT4G16450	9280020	9280854	Symbols: | unknown protein; FUNCTIONS IN: molecular_function unknown; INVOLVED IN: photorespiration; LOCATED IN: mitochondrion, mitochondrial membrane, mitochondrial respiratory chain complex I, respiratory chain complex I; EXPRESSED IN: 25 plant structures; EXPRESSED DURING: 15 growth stages. | chr4:9280020-9280854 FORWARD LENGTH=835
Chr1	19492883	19493383	peak_847	AT1G52340	19489794	19491648	Symbols: ABA2, SIS4, GIN1, SDR1, ISI4, SRE1, ATABA2, ATSDR1 | NAD(P)-binding Rossmann-fold superfamily protein | chr1:19489794-19491648 REVERSE LENGTH=1855
Chr1	19492883	19493383	peak_847	AT1G52342	19492255	19492769	Symbols: | unknown protein; FUNCTIONS IN: molecular_function unknown; INVOLVED IN: biological_process unknown; LOCATED IN: cellular_component unknown; Has 30201 Blast hits to 17322 proteins in 780 species: Archae - 12; Bacteria - 1396; Metazoa - 17338; Fungi - 3422; Plants - 5037; Viruses - 0; Other Eukaryotes - 2996 (source: NCBI BLink). | chr1:19492255-19492769 REVERSE LENGTH=515
Chr1	19492883	19493383	peak_847	AT1G52343	19494127	19495718	Symbols: | unknown protein; BEST Arabidopsis thaliana protein match is: unknown protein (TAIR:AT4G32680.1); Has 30201 Blast hits to 17322 proteins in 780 species: Archae - 12; Bacteria - 1396; Metazoa - 17338; Fungi - 3422; Plants - 5037; Viruses - 0; Other Eukaryotes - 2996 (source: NCBI BLink). | chr1:19494127-19495718 REVERSE LENGTH=1592
Chr4	17217408	17217908	peak_848	AT4G36470	17215027	17216530	Symbols: | S-adenosyl-L-methionine-dependent methyltransferases superfamily protein | chr4:17215027-17216530 REVERSE LENGTH=1504
Chr4	17217408	17217908	peak_848	AT4G36480	17218132	17221477	Symbols: ATLCB1, LCB1, EMB2779, FBR11 | long-chain base1 | chr4:17218367-17221477 FORWARD LENGTH=3111
Chr2	17472901	17473401	peak_851	AT2G41870	17470866	17472936	Symbols: | Remorin family protein | chr2:17470866-17472936 REVERSE LENGTH=2071
Chr2	17472901	17473401	peak_851	AT2G41880	17474619	17477223	Symbols: GK-1, AGK1 | guanylate kinase 1 | chr2:17474619-17477223 FORWARD LENGTH=2605
Chr1	6063168	6063668	peak_852	AT1G17620	6062216	6063291	Symbols: | Late embryogenesis abundant (LEA) hydroxyproline-rich glycoprotein family | chr1:6062216-6063291 FORWARD LENGTH=1076
Chr1	6063168	6063668	peak_852	AT1G17630	6064525	6066720	Symbols: | Pentatricopeptide repeat (PPR-like) superfamily protein | chr1:6064525-6066720 FORWARD LENGTH=2196
Chr5	2144622	2145122	peak_853	AT5G06920	2142858	2143919	Symbols: FLA21 | FASCICLIN-like arabinogalactan protein 21 precursor | chr5:2142858-2143919 FORWARD LENGTH=1062
Chr5	2144622	2145122	peak_853	AT5G06930	2144999	2148039	Symbols: | LOCATED IN: chloroplast; EXPRESSED IN: 15 plant structures; EXPRESSED DURING: 7 growth stages; BEST Arabidopsis thaliana protein match is: nucleolar protein gar2-related (TAIR:AT2G42320.2); Has 3369 Blast hits to 1526 proteins in 313 species: Archae - 2; Bacteria - 910; Metazoa - 754; Fungi - 336; Plants - 137; Viruses - 11; Other Eukaryotes - 1219 (source: NCBI BLink). | chr5:2144999-…
Chr1	23617966	23618466	peak_854	AT1G63680	23614437	23617767	Symbols: ATMURE, PDE316, MURE | acid-amino acid ligases;ligases;ATP binding;ATP binding;ligases | chr1:23614437-23617767 FORWARD LENGTH=3331
Chr1	23617966	23618466	peak_854	AT1G63690	23618378	23622396	Symbols: ATSPPL2, SPPL2 | SIGNAL PEPTIDE PEPTIDASE-LIKE 2 | chr1:23618378-23622396 FORWARD LENGTH=4019
Chr2	13875779	13876279	peak_855	AT2G32710	13873436	13875831	Symbols: KRP4, ACK2, ICK7 | Cyclin-dependent kinase inhibitor family protein | chr2:13873436-13875831 FORWARD LENGTH=2396
Chr2	13875779	13876279	peak_855	AT2G32720	13876774	13878531	Symbols: B5 #4, ATCB5-B, CB5-B | cytochrome B5 isoform B | chr2:13876774-13878531 REVERSE LENGTH=1758
Chr1	8155626	8156126	peak_856	AT1G23020	8150070	8153530	Symbols: FRO3 | ferric reduction oxidase 3 | chr1:8150070-8153530 REVERSE LENGTH=3461
Chr1	8155626	8156126	peak_856	AT1G23030	8156646	8159077	Symbols: | ARM repeat superfamily protein | chr1:8156646-8159077 FORWARD LENGTH=2432
Chr3	15660456	15660956	peak_857	AT3G43790	15655384	15660086	Symbols: ZIFL2 | zinc induced facilitator-like 2 | chr3:15655384-15659015 FORWARD LENGTH=3632
Chr3	15660456	15660956	peak_857	AT3G43800	15660859	15661925	Symbols: ATGSTU27, GSTU27 | glutathione S-transferase tau 27 | chr3:15660859-15661925 FORWARD LENGTH=1067
Chr1	7629357	7629857	peak_858	AT1G21722	7628456	7629252	Symbols: | unknown protein; FUNCTIONS IN: molecular_function unknown; INVOLVED IN: biological_process unknown; LOCATED IN: cellular_component unknown; BEST Arabidopsis thaliana protein match is: unknown protein (TAIR:AT1G78922.1); Has 47 Blast hits to 47 proteins in 13 species: Archae - 0; Bacteria - 0; Metazoa - 1; Fungi - 1; Plants - 42; Viruses - 0; Other Eukaryotes - 3 (source: NCBI BLink). |…
Chr1	7629357	7629857	peak_858	AT1G21730	7630107	7636594	Symbols: | P-loop containing nucleoside triphosphate hydrolases superfamily protein | chr1:7630107-7636594 FORWARD LENGTH=6488
Chr4	16800476	16800976	peak_860	AT4G35300	16796256	16799777	Symbols: TMT2 | tonoplast monosaccharide transporter2 | chr4:16796256-16799777 REVERSE LENGTH=3522
Chr4	16800476	16800976	peak_860	AT4G35310	16801987	16804995	Symbols: CPK5, ATCPK5 | calmodulin-domain protein kinase 5 | chr4:16801987-16804995 FORWARD LENGTH=3009
Chr2	19135556	19136056	peak_861	AT2G46590	19133040	19135289	Symbols: DAG2 | Dof-type zinc finger DNA-binding family protein | chr2:19133040-19134905 FORWARD LENGTH=1866
Chr2	19135556	19136056	peak_861	AT2G46600	19136019	19136600	Symbols: | Calcium-binding EF-hand family protein | chr2:19136019-19136600 FORWARD LENGTH=582
Chr2	19135556	19136056	peak_861	AT2G46610	19136566	19138762	Symbols: RS31a, At-RS31a | RNA-binding (RRM/RBD/RNP motifs) family protein | chr2:19136566-19138714 REVERSE LENGTH=2149
Chr3	4831304	4831804	peak_862	AT3G14440	4831288	4833599	Symbols: NCED3, ATNCED3, STO1, SIS7 | nine-cis-epoxycarotenoid dioxygenase 3 | chr3:4831288-4833599 REVERSE LENGTH=2312
Chr5	544933	545433	peak_863	AT5G02470	542358	544900	Symbols: DPA | Transcription factor DP | chr5:542358-544502 REVERSE LENGTH=2145
Chr5	544933	545433	peak_863	AT5G02480	547563	549912	Symbols: | HSP20-like chaperones superfamily protein | chr5:547563-549912 FORWARD LENGTH=2350
Chr2	7832483	7832983	peak_864	AT2G18010	7833902	7834240	Symbols: | SAUR-like auxin-responsive protein family | chr2:7833902-7834240 FORWARD LENGTH=339
Chr1	11837541	11838041	peak_865	AT1G32720	11834902	11836631	Symbols: | Cytochrome C oxidase polypeptide VIB family protein | chr1:11834902-11836631 FORWARD LENGTH=1730
Chr1	11837541	11838041	peak_865	AT1G32730	11840910	11843257	Symbols: | unknown protein; LOCATED IN: chloroplast; EXPRESSED IN: 12 plant structures; EXPRESSED DURING: 6 growth stages; CONTAINS InterPro DOMAIN/s: Protein of unknown function DUF702 (InterPro:IPR007818); Has 120 Blast hits to 118 proteins in 39 species: Archae - 0; Bacteria - 8; Metazoa - 63; Fungi - 4; Plants - 33; Viruses - 0; Other Eukaryotes - 12 (source: NCBI BLink). | chr1:11840910-1184…
Chr1	26973274	26973774	peak_867	AT1G71697	26971223	26973464	Symbols: ATCK1, CK, CK1 | choline kinase 1 | chr1:26971223-26973464 FORWARD LENGTH=2242
Chr1	26973274	26973774	peak_867	AT1G71700	26973389	26973459	Symbols: | pre-tRNA | chr1:26973389-26973459 FORWARD LENGTH=71
Chr1	26973274	26973774	peak_867	AT1G71710	26973567	26981029	Symbols: | DNAse I-like superfamily protein | chr1:26973574-26981029 REVERSE LENGTH=7456
Chr1	29625114	29625614	peak_869	AT1G78780	29621340	29623156	Symbols: | pathogenesis-related family protein | chr1:29621344-29622447 REVERSE LENGTH=1104
Chr1	29625114	29625614	peak_869	AT1G78790	29623529	29625078	Symbols: | unknown protein; FUNCTIONS IN: molecular_function unknown; INVOLVED IN: biological_process unknown; LOCATED IN: cellular_component unknown; EXPRESSED IN: 23 plant structures; EXPRESSED DURING: 15 growth stages; CONTAINS InterPro DOMAIN/s: Protein of unknown function DUF2008 (InterPro:IPR018552); Has 27 Blast hits to 27 proteins in 13 species: Archae - 0; Bacteria - 0; Metazoa - 0; Fung…
Chr1	29625114	29625614	peak_869	AT1G78800	29625659	29627989	Symbols: | UDP-Glycosyltransferase superfamily protein | chr1:29625659-29627989 REVERSE LENGTH=2331
Chr1	25237989	25238489	peak_870	AT1G67360	25236811	25238216	Symbols: | Rubber elongation factor protein (REF) | chr1:25236811-25238036 REVERSE LENGTH=1226
Chr1	25237989	25238489	peak_870	AT1G67365	25238410	25239235	Symbols: | other RNA | chr1:25238410-25239235 FORWARD LENGTH=826
Chr1	25237989	25238489	peak_870	AT1G67370	25239117	25243837	Symbols: ASY1, ATASY1 | DNA-binding HORMA family protein | chr1:25239117-25243837 REVERSE LENGTH=4721
Chr2	12972616	12973116	peak_871	AT2G30432	12968615	12970209	Symbols: TCL1 | Homeodomain-like superfamily protein | chr2:12968615-12970209 REVERSE LENGTH=1595
Chr2	12972616	12973116	peak_871	AT2G30440	12972877	12975497	Symbols: TPP | thylakoid processing peptide | chr2:12972877-12975497 FORWARD LENGTH=2621
Chr1	3832253	3832753	peak_872	AT1G11370	3828098	3830945	Symbols: | Pectin lyase-like superfamily protein | chr1:3828098-3830945 REVERSE LENGTH=2848
Chr1	3832253	3832753	peak_872	AT1G11380	3832623	3834191	Symbols: | PLAC8 family protein | chr1:3832623-3834191 FORWARD LENGTH=1569
Chr4	10640884	10641384	peak_873	AT4G19520	10639269	10647079	Symbols: | disease resistance protein (TIR-NBS-LRR class) family | chr4:10639269-10647079 REVERSE LENGTH=7811
Chr2	12847060	12847560	peak_874	AT2G30090	12843583	12845597	Symbols: | Acyl-CoA N-acyltransferases (NAT) superfamily protein | chr2:12843583-12845597 REVERSE LENGTH=2015
Chr2	12847060	12847560	peak_874	AT2G30100	12847828	12849669	Symbols: | pentatricopeptide (PPR) repeat-containing protein | chr2:12847828-12849669 FORWARD LENGTH=1842
Chr2	12847060	12847560	peak_874	AT2G30105	12849766	12852092	Symbols: | CONTAINS InterPro DOMAIN/s: Leucine-rich repeat, typical subtype (InterPro:IPR003591), Leucine-rich repeat (InterPro:IPR001611), Ubiquitin (InterPro:IPR000626), Ubiquitin supergroup (InterPro:IPR019955); BEST Arabidopsis thaliana protein match is: Leucine-rich repeat (LRR) family protein (TAIR:AT5G07910.1). | chr2:12849766-12852092 FORWARD LENGTH=2327
Chr3	22291285	22291785	peak_875	AT3G60310	22287682	22291308	Symbols: | unknown protein; Has 22 Blast hits to 18 proteins in 9 species: Archae - 0; Bacteria - 0; Metazoa - 0; Fungi - 0; Plants - 22; Viruses - 0; Other Eukaryotes - 0 (source: NCBI BLink). | chr3:22287682-22291308 FORWARD LENGTH=3627
Chr3	22291285	22291785	peak_875	AT3G60318	22291597	22291737	Symbols: | unknown protein; Has 30201 Blast hits to 17322 proteins in 780 species: Archae - 12; Bacteria - 1396; Metazoa - 17338; Fungi - 3422; Plants - 5037; Viruses - 0; Other Eukaryotes - 2996 (source: NCBI BLink). | chr3:22291597-22291737 FORWARD LENGTH=141
Chr3	22291285	22291785	peak_875	AT3G60320	22291886	22295371	Symbols: | Protein of unknown function (DUF630 and DUF632) | chr3:22291886-22295371 REVERSE LENGTH=3486
Chr2	18999048	18999548	peak_878	AT2G46260	18995968	18998633	Symbols: | BTB/POZ/Kelch-associated protein | chr2:18995968-18998633 FORWARD LENGTH=2666
Chr2	18999048	18999548	peak_878	AT2G46270	19000191	19003403	Symbols: GBF3 | G-box binding factor 3 | chr2:19000191-19003403 FORWARD LENGTH=3213
Chr1	16893283	16893783	peak_879	AT1G44750	16892639	16895465	Symbols: ATPUP11, PUP11 | purine permease 11 | chr1:16893723-16895465 FORWARD LENGTH=1743
Chr2	17165841	17166341	peak_880	AT2G41178	17164795	17165449	Symbols: | other RNA | chr2:17164795-17165449 REVERSE LENGTH=655
Chr2	17165841	17166341	peak_880	AT2G41180	17165191	17166025	Symbols: | VQ motif-containing protein | chr2:17165191-17166025 FORWARD LENGTH=835
Chr2	17165841	17166341	peak_880	AT2G41190	17167279	17170407	Symbols: | Transmembrane amino acid transporter family protein | chr2:17167279-17170407 REVERSE LENGTH=3129
Chr4	8203114	8203614	peak_881	AT4G14230	8200667	8203238	Symbols: | CBS domain-containing protein with a domain of unknown function (DUF21) | chr4:8200667-8203238 REVERSE LENGTH=2572
Chr4	8203114	8203614	peak_881	AT4G14240	8204347	8207408	Symbols: | CBS domain-containing protein with a domain of unknown function (DUF21) | chr4:8204347-8207345 REVERSE LENGTH=2999
Chr1	30390887	30391387	peak_882	AT1G80860	30388035	30389302	Symbols: ATPLMT, PLMT | phospholipid N-methyltransferase | chr1:30388035-30389302 REVERSE LENGTH=1268
Chr1	30390887	30391387	peak_882	AT1G80865	30389538	30390557	Symbols: | unknown protein; Has 3 Blast hits to 3 proteins in 1 species: Archae - 0; Bacteria - 0; Metazoa - 0; Fungi - 0; Plants - 3; Viruses - 0; Other Eukaryotes - 0 (source: NCBI BLink). | chr1:30389538-30390557 FORWARD LENGTH=1020
Chr1	30390887	30391387	peak_882	AT1G80870	30392133	30394383	Symbols: | Protein kinase superfamily protein | chr1:30392133-30394383 FORWARD LENGTH=2251
Chr2	18522477	18522977	peak_885	AT2G44910	18517887	18519525	Symbols: ATHB4, ATHB-4, HB4 | homeobox-leucine zipper protein 4 | chr2:18517887-18519525 REVERSE LENGTH=1639
Chr2	18522477	18522977	peak_885	AT2G44920	18524387	18526827	Symbols: | Tetratricopeptide repeat (TPR)-like superfamily protein | chr2:18524387-18526827 FORWARD LENGTH=2441
Chr5	23368660	23369160	peak_886	AT5G57685	23366004	23366867	Symbols: ATGDU3, GDU3, LSB1 | glutamine dumper 3 | chr5:23366004-23366867 REVERSE LENGTH=864
Chr4	12514660	12515160	peak_887	AT4G24090	12512736	12514592	Symbols: | unknown protein; FUNCTIONS IN: molecular_function unknown; INVOLVED IN: biological_process unknown; LOCATED IN: chloroplast; EXPRESSED IN: 23 plant structures; EXPRESSED DURING: 13 growth stages; Has 144 Blast hits to 142 proteins in 73 species: Archae - 3; Bacteria - 62; Metazoa - 7; Fungi - 13; Plants - 44; Viruses - 0; Other Eukaryotes - 15 (source: NCBI BLink). | chr4:12512736-1251…
Chr4	12514660	12515160	peak_887	AT4G24100	12515076	12519841	Symbols: | Protein kinase superfamily protein | chr4:12515076-12519841 FORWARD LENGTH=4766
Chr3	10324414	10324914	peak_888	AT3G27835	10321741	10322306	Symbols: | Gamma-thionin family protein | chr3:10321741-10322306 REVERSE LENGTH=566
Chr3	10324414	10324914	peak_888	AT3G27840	10323354	10323950	Symbols: RPL12-B | ribosomal protein L12-B | chr3:10323354-10323950 FORWARD LENGTH=597
Chr3	10324414	10324914	peak_888	AT3G27845	10324639	10324710	Symbols: | pre-tRNA | chr3:10324639-10324710 FORWARD LENGTH=72
Chr3	10324414	10324914	peak_888	AT3G27850	10324839	10325713	Symbols: RPL12-C | ribosomal protein L12-C | chr3:10324839-10325713 FORWARD LENGTH=875
Chr3	10324414	10324914	peak_888	AT3G27860	10326128	10328086	Symbols: | Tudor/PWWP/MBT superfamily protein | chr3:10326128-10328086 FORWARD LENGTH=1959
Chr4	14827934	14828434	peak_889	AT4G30280	14825808	14827047	Symbols: ATXTH18, XTH18 | xyloglucan endotransglucosylase/hydrolase 18 | chr4:14825808-14827047 REVERSE LENGTH=1240
Chr4	14827934	14828434	peak_889	AT4G30290	14828712	14830016	Symbols: ATXTH19, XTH19 | xyloglucan endotransglucosylase/hydrolase 19 | chr4:14828712-14830016 REVERSE LENGTH=1305
Chr4	7602657	7603157	peak_890	AT4G13010	7600551	7602729	Symbols: | Oxidoreductase, zinc-binding dehydrogenase family protein | chr4:7600551-7602729 FORWARD LENGTH=2179
Chr4	7602657	7603157	peak_890	AT4G13020	7603101	7607155	Symbols: MHK | Protein kinase superfamily protein | chr4:7603101-7606835 FORWARD LENGTH=3735
Chr2	13856532	13857032	peak_891	AT2G32660	13853758	13856112	Symbols: AtRLP22, RLP22 | receptor like protein 22 | chr2:13853758-13856112 REVERSE LENGTH=2355
Chr2	13856532	13857032	peak_891	AT2G32670	13857877	13859774	Symbols: ATVAMP725, VAMP725 | vesicle-associated membrane protein 725 | chr2:13857877-13859774 FORWARD LENGTH=1898
Chr5	17861299	17861799	peak_892	AT5G44340	17859195	17861101	Symbols: TUB4 | tubulin beta chain 4 | chr5:17859195-17861101 REVERSE LENGTH=1907
Chr5	17861299	17861799	peak_892	AT5G44345	17862113	17863079	Symbols: | F-box associated ubiquitination effector family protein | chr5:17862113-17863079 FORWARD LENGTH=967
Chr5	17861299	17861799	peak_892	AT5G44350	17864520	17865707	Symbols: | ethylene-responsive nuclear protein -related | chr5:17864520-17865707 FORWARD LENGTH=1188
Chr5	16151107	16151607	peak_893	AT5G40370	16147594	16149198	Symbols: | Glutaredoxin family protein | chr5:16147594-16149198 REVERSE LENGTH=1605
Chr5	16151107	16151607	peak_893	AT5G40380	16151772	16155177	Symbols: CRK42 | cysteine-rich RLK (RECEPTOR-like protein kinase) 42 | chr5:16151772-16155177 FORWARD LENGTH=3406
Chr1	30387721	30388221	peak_894	AT1G80850	30385449	30387522	Symbols: | DNA glycosylase superfamily protein | chr1:30385449-30387522 REVERSE LENGTH=2074
Chr1	30387721	30388221	peak_894	AT1G80860	30388035	30389302	Symbols: ATPLMT, PLMT | phospholipid N-methyltransferase | chr1:30388035-30389302 REVERSE LENGTH=1268
Chr1	30387721	30388221	peak_894	AT1G80865	30389538	30390557	Symbols: | unknown protein; Has 3 Blast hits to 3 proteins in 1 species: Archae - 0; Bacteria - 0; Metazoa - 0; Fungi - 0; Plants - 3; Viruses - 0; Other Eukaryotes - 0 (source: NCBI BLink). | chr1:30389538-30390557 FORWARD LENGTH=1020
Chr5	6095396	6095896	peak_896	AT5G18400	6092682	6095053	Symbols: | Cytokine-induced anti-apoptosis inhibitor 1, Fe-S biogenesis | chr5:6092721-6095053 REVERSE LENGTH=2333
Chr5	6095396	6095896	peak_896	AT5G18403	6095343	6095715	Symbols: | Putative membrane lipoprotein | chr5:6095343-6095715 FORWARD LENGTH=373
Chr5	6095396	6095896	peak_896	AT5G18404	6096149	6096406	Symbols: | unknown protein; Has 30201 Blast hits to 17322 proteins in 780 species: Archae - 12; Bacteria - 1396; Metazoa - 17338; Fungi - 3422; Plants - 5037; Viruses - 0; Other Eukaryotes - 2996 (source: NCBI BLink). | chr5:6096149-6096406 FORWARD LENGTH=258
Chr5	6095396	6095896	peak_896	AT5G18407	6096747	6097158	Symbols: | Defensin-like (DEFL) family protein | chr5:6096747-6097158 FORWARD LENGTH=412
Chr5	22817050	22817550	peak_897	AT5G56330	22813768	22816162	Symbols: ATACA8, ACA8 | alpha carbonic anhydrase 8 | chr5:22813768-22816162 FORWARD LENGTH=2395
Chr5	22817050	22817550	peak_897	AT5G56340	22817560	22819657	Symbols: ATCRT1 | RING/U-box superfamily protein | chr5:22817560-22819657 FORWARD LENGTH=2098
Chr3	21378737	21379237	peak_898	AT3G57680	21381054	21383629	Symbols: | Peptidase S41 family protein | chr3:21381054-21383629 FORWARD LENGTH=2576
Chr2	13178591	13179091	peak_899	AT2G30960	13177179	13178328	Symbols: | unknown protein; Has 4906 Blast hits to 2903 proteins in 334 species: Archae - 5; Bacteria - 381; Metazoa - 1639; Fungi - 509; Plants - 244; Viruses - 5; Other Eukaryotes - 2123 (source: NCBI BLink). | chr2:13177179-13178328 REVERSE LENGTH=1150
Chr2	13178591	13179091	peak_899	AT2G30970	13178840	13181931	Symbols: ASP1 | aspartate aminotransferase 1 | chr2:13178840-13181931 FORWARD LENGTH=3092
Chr3	7635732	7636232	peak_900	AT3G21680	7633494	7633853	Symbols: | unknown protein; FUNCTIONS IN: molecular_function unknown; INVOLVED IN: N-terminal protein myristoylation; LOCATED IN: cellular_component unknown; EXPRESSED IN: root, flower, stamen; EXPRESSED DURING: 4 anthesis, petal differentiation and expansion stage; Has 34 Blast hits to 34 proteins in 7 species: Archae - 0; Bacteria - 0; Metazoa - 0; Fungi - 0; Plants - 34; Viruses - 0; Other Euk…
Chr3	7635732	7636232	peak_900	AT3G21690	7638663	7642205	Symbols: | MATE efflux family protein | chr3:7638663-7642205 FORWARD LENGTH=3543
Chr2	18938280	18938780	peak_901	AT2G46040	18935301	18938447	Symbols: | ARID/BRIGHT DNA-binding domain;ELM2 domain protein | chr2:18935301-18938447 REVERSE LENGTH=3147
Chr2	18938280	18938780	peak_901	AT2G46050	18939262	18941034	Symbols: | Pentatricopeptide repeat (PPR-like) superfamily protein | chr2:18939262-18941034 FORWARD LENGTH=1773
Chr2	9210187	9210687	peak_902	AT2G21500	9207549	9210231	Symbols: | RING/U-box superfamily protein | chr2:9207549-9210231 REVERSE LENGTH=2683
Chr2	9210187	9210687	peak_902	AT2G21510	9210655	9213058	Symbols: | DNAJ heat shock N-terminal domain-containing protein | chr2:9210655-9213058 REVERSE LENGTH=2404
Chr4	945191	945691	peak_904	AT4G02120	940778	944291	Symbols: | CTP synthase family protein | chr4:940778-944291 FORWARD LENGTH=3514
Chr4	945191	945691	peak_904	AT4G02130	944360	947085	Symbols: GATL6, LGT10 | galacturonosyltransferase 6 | chr4:944360-947085 REVERSE LENGTH=2726
Chr5	4091525	4092025	peak_905	AT5G12950	4092953	4096975	Symbols: | Putative glycosyl hydrolase of unknown function (DUF1680) | chr5:4092953-4096975 FORWARD LENGTH=4023
Chr5	25103572	25104072	peak_906	AT5G62530	25099003	25103298	Symbols: ALDH12A1, ATP5CDH, P5CDH | aldehyde dehydrogenase 12A1 | chr5:25099003-25103298 REVERSE LENGTH=4296
Chr5	25103572	25104072	peak_906	AT5G62540	25103934	25105619	Symbols: UBC3 | ubiquitin-conjugating enzyme 3 | chr5:25103934-25105619 FORWARD LENGTH=1686
Chr1	29203284	29203784	peak_907	AT1G77690	29200941	29203340	Symbols: LAX3 | like AUX1 3 | chr1:29200941-29203340 REVERSE LENGTH=2400
Chr1	29203284	29203784	peak_907	AT1G77700	29204747	29206217	Symbols: | Pathogenesis-related thaumatin superfamily protein | chr1:29204747-29206217 FORWARD LENGTH=1471
Chr1	29203284	29203784	peak_907	AT1G77710	29206635	29208145	Symbols: | CONTAINS InterPro DOMAIN/s: Ubiquitin-like, Ufm1 (InterPro:IPR005375); Has 244 Blast hits to 244 proteins in 106 species: Archae - 0; Bacteria - 0; Metazoa - 149; Fungi - 0; Plants - 47; Viruses - 0; Other Eukaryotes - 48 (source: NCBI BLink). | chr1:29206635-29208145 FORWARD LENGTH=1511
Chr5	19398463	19398963	peak_908	AT5G47910	19397443	19402061	Symbols: RBOHD, ATRBOHD | respiratory burst oxidase homologue D | chr5:19397443-19402061 FORWARD LENGTH=4619
Chr4	15489318	15489818	peak_909	AT4G32020	15487944	15489450	Symbols: | unknown protein; FUNCTIONS IN: molecular_function unknown; INVOLVED IN: biological_process unknown; LOCATED IN: chloroplast; EXPRESSED IN: 24 plant structures; EXPRESSED DURING: 15 growth stages; BEST Arabidopsis thaliana protein match is: unknown protein (TAIR:AT2G25250.1); Has 65 Blast hits to 65 proteins in 19 species: Archae - 0; Bacteria - 0; Metazoa - 3; Fungi - 8; Plants - 54; V…
Chr4	15489318	15489818	peak_909	AT4G32030	15490740	15493423	Symbols: | unknown protein; BEST Arabidopsis thaliana protein match is: unknown protein (TAIR:AT1G80610.1); Has 63 Blast hits to 59 proteins in 12 species: Archae - 0; Bacteria - 0; Metazoa - 6; Fungi - 0; Plants - 53; Viruses - 0; Other Eukaryotes - 4 (source: NCBI BLink). | chr4:15490740-15493423 FORWARD LENGTH=2684
Chr4	14800514	14801014	peak_910	AT4G30210	14796764	14800922	Symbols: ATR2, AR2 | P450 reductase 2 | chr4:14796764-14800922 FORWARD LENGTH=4159
Chr4	16758220	16758720	peak_911	AT4G35230	16755112	16758091	Symbols: BSK1 | BR-signaling kinase 1 | chr4:16755112-16758091 REVERSE LENGTH=2980
Chr2	17624921	17625421	peak_912	AT2G42300	17621156	17624841	Symbols: | basic helix-loop-helix (bHLH) DNA-binding superfamily protein | chr2:17621157-17624838 FORWARD LENGTH=3682
Chr2	17624921	17625421	peak_912	AT2G42310	17625212	17625889	Symbols: | unknown protein; BEST Arabidopsis thaliana protein match is: unknown protein (TAIR:AT3G57785.1); Has 115 Blast hits to 115 proteins in 48 species: Archae - 0; Bacteria - 0; Metazoa - 4; Fungi - 44; Plants - 67; Viruses - 0; Other Eukaryotes - 0 (source: NCBI BLink). | chr2:17625212-17625889 FORWARD LENGTH=678
Chr2	17624921	17625421	peak_912	AT2G42320	17627342	17630797	Symbols: | nucleolar protein gar2-related | chr2:17627342-17630797 FORWARD LENGTH=3456
Chr1	478823	479323	peak_913	AT1G02380	477000	478971	Symbols: | unknown protein; BEST Arabidopsis thaliana protein match is: unknown protein (TAIR:AT4G01960.1); Has 66 Blast hits to 66 proteins in 11 species: Archae - 0; Bacteria - 0; Metazoa - 0; Fungi - 0; Plants - 66; Viruses - 0; Other Eukaryotes - 0 (source: NCBI BLink). | chr1:477000-478971 FORWARD LENGTH=1972
Chr1	478823	479323	peak_913	AT1G02390	480852	483292	Symbols: ATGPAT2, GPAT2 | glycerol-3-phosphate acyltransferase 2 | chr1:480852-483292 FORWARD LENGTH=2441
Chr4	16707745	16708245	peak_914	AT4G35100	16708552	16710289	Symbols: PIP3 | plasma membrane intrinsic protein 3 | chr4:16708552-16710289 FORWARD LENGTH=1738
Chr5	2292285	2292785	peak_916	AT5G07290	2293353	2298976	Symbols: AML4, ML4 | MEI2-like 4 | chr5:2293353-2298976 FORWARD LENGTH=5624
Chr1	26600184	26600684	peak_917	AT1G70550	26597152	26600219	Symbols: | Protein of Unknown Function (DUF239) | chr1:26597313-26600219 FORWARD LENGTH=2907
Chr2	11338390	11338890	peak_919	AT2G26650	11331850	11336607	Symbols: AKT1, ATAKT1, KT1 | K+ transporter 1 | chr2:11331850-11336607 REVERSE LENGTH=4758
Chr2	11338390	11338890	peak_919	AT2G26660	11338932	11340950	Symbols: ATSPX2, SPX2 | SPX domain gene 2 | chr2:11338932-11340950 FORWARD LENGTH=2019
Chr2	11338390	11338890	peak_919	AT2G26670	11341684	11343572	Symbols: HY1, ATHO1, HO1, TED4, GUN2, HY6 | Plant haem oxygenase (decyclizing) family protein | chr2:11341684-11343572 FORWARD LENGTH=1889
Chr4	5729137	5729637	peak_920	AT4G08930	5729192	5730850	Symbols: ATAPRL6, APRL6 | APR-like 6 | chr4:5729192-5730850 FORWARD LENGTH=1659
Chr3	4736724	4737224	peak_921	AT3G14225	4734616	4735993	Symbols: GLIP4 | GDSL-motif lipase 4 | chr3:4734616-4735993 REVERSE LENGTH=1378
Chr3	4736724	4737224	peak_921	AT3G14230	4737146	4739141	Symbols: RAP2.2 | related to AP2 2 | chr3:4737146-4739136 REVERSE LENGTH=1991
Chr3	9676234	9676734	peak_923	AT3G26420	9671517	9676005	Symbols: ATRZ-1A | RNA-binding (RRM/RBD/RNP motifs) family protein with retrovirus zinc finger-like domain | chr3:9671517-9676005 FORWARD LENGTH=4489
Chr3	9676234	9676734	peak_923	AT3G26430	9671517	9675927	Symbols: | GDSL-like Lipase/Acylhydrolase superfamily protein | chr3:9671517-9675927 FORWARD LENGTH=4411
Chr3	9676234	9676734	peak_923	AT3G26440	9676564	9679900	Symbols: | Protein of unknown function (DUF707) | chr3:9676564-9679900 FORWARD LENGTH=3337
Chr3	23334008	23334508	peak_924	AT3G63150	23328928	23332848	Symbols: MIRO2, ATCBG | MIRO-related GTP-ase 2 | chr3:23328928-23332848 REVERSE LENGTH=3921
Chr3	23334008	23334508	peak_924	AT3G63160	23333513	23334034	Symbols: | FUNCTIONS IN: molecular_function unknown; INVOLVED IN: biological_process unknown; LOCATED IN: chloroplast outer membrane, thylakoid, chloroplast thylakoid membrane, chloroplast, chloroplast envelope; EXPRESSED IN: 21 plant structures; EXPRESSED DURING: 13 growth stages; BEST Arabidopsis thaliana protein match is: outer envelope membrane protein 7 (TAIR:AT3G52420.1); Has 26 Blast hits …
Chr3	23334008	23334508	peak_924	AT3G63170	23334352	23336109	Symbols: | Chalcone-flavanone isomerase family protein | chr3:23334352-23336109 FORWARD LENGTH=1758
Chr2	8967218	8967718	peak_926	AT2G20825	8965756	8966867	Symbols: ULT2 | Developmental regulator, ULTRAPETALA | chr2:8965756-8966867 REVERSE LENGTH=1112
Chr2	8967218	8967718	peak_926	AT2G20830	8968209	8970727	Symbols: | transferases;folic acid binding | chr2:8968209-8970727 REVERSE LENGTH=2519
Chr5	3964565	3965065	peak_927	AT5G12250	3961106	3963522	Symbols: TUB6 | beta-6 tubulin | chr5:3961106-3963522 REVERSE LENGTH=2417
Chr5	3964565	3965065	peak_927	AT5G12260	3966365	3968878	Symbols: | BEST Arabidopsis thaliana protein match is: glycosyltransferase family protein 2 (TAIR:AT5G60700.1); Has 1807 Blast hits to 1807 proteins in 277 species: Archae - 0; Bacteria - 0; Metazoa - 736; Fungi - 347; Plants - 385; Viruses - 0; Other Eukaryotes - 339 (source: NCBI BLink). | chr5:3966365-3968878 FORWARD LENGTH=2514
Chr3	22859379	22859879	peak_928	AT3G61740	22850837	22856972	Symbols: SDG14, ATX3 | SET domain protein 14 | chr3:22850837-22856972 REVERSE LENGTH=6136
Chr3	22859379	22859879	peak_928	AT3G61750	22857897	22859254	Symbols: | Cytochrome b561/ferric reductase transmembrane with DOMON related domain | chr3:22857897-22859254 REVERSE LENGTH=1358
Chr3	22859379	22859879	peak_928	AT3G61755	22860127	22860199	Symbols: | pre-tRNA | chr3:22860127-22860199 FORWARD LENGTH=73
Chr3	22859379	22859879	peak_928	AT3G61760	22860514	22864153	Symbols: ADL1B, DL1B | DYNAMIN-like 1B | chr3:22860514-22864153 REVERSE LENGTH=3640
Chr1	25752212	25752712	peak_929	AT1G68580	25752735	25756076	Symbols: | agenet domain-containing protein / bromo-adjacent homology (BAH) domain-containing protein | chr1:25752735-25756076 FORWARD LENGTH=3342
Chr5	26328770	26329270	peak_930	NA	NA	NA
Chr2	14559070	14559570	peak_931	AT2G34555	14556988	14558697	Symbols: ATGA2OX3, GA2OX3 | gibberellin 2-oxidase 3 | chr2:14556988-14558697 FORWARD LENGTH=1710
Chr2	14559070	14559570	peak_931	AT2G34560	14560163	14562950	Symbols: | P-loop containing nucleoside triphosphate hydrolases superfamily protein | chr2:14560188-14562950 FORWARD LENGTH=2763
Chr1	9187097	9187597	peak_932	AT1G26580	9184606	9187505	Symbols: | FUNCTIONS IN: molecular_function unknown; INVOLVED IN: biological_process unknown; LOCATED IN: cellular_component unknown; EXPRESSED IN: 24 plant structures; EXPRESSED DURING: 15 growth stages; BEST Arabidopsis thaliana protein match is: ELM2 domain-containing protein (TAIR:AT2G03470.1); Has 161 Blast hits to 161 proteins in 17 species: Archae - 0; Bacteria - 0; Metazoa - 1; Fungi - 4;…
Chr1	9187097	9187597	peak_932	AT1G26590	9189624	9190709	Symbols: | C2H2-like zinc finger protein | chr1:9189624-9190709 FORWARD LENGTH=1086
Chr4	11863178	11863678	peak_933	AT4G22530	11859004	11860208	Symbols: | S-adenosyl-L-methionine-dependent methyltransferases superfamily protein | chr4:11859004-11860208 REVERSE LENGTH=1205
Chr4	11863178	11863678	peak_933	AT4G22540	11860444	11866364	Symbols: ORP2A | OSBP(oxysterol binding protein)-related protein 2A | chr4:11860444-11864378 REVERSE LENGTH=3935
Chr2	10107882	10108382	peak_935	AT2G23760	10107709	10113213	Symbols: BLH4, SAW2 | BEL1-like homeodomain 4 | chr2:10107709-10113005 REVERSE LENGTH=5297
Chr5	26888519	26889019	peak_936	AT5G67390	26887670	26889238	Symbols: | unknown protein; BEST Arabidopsis thaliana protein match is: Plant protein of unknown function (DUF863) (TAIR:AT1G69360.1); Has 186 Blast hits to 186 proteins in 18 species: Archae - 0; Bacteria - 0; Metazoa - 0; Fungi - 0; Plants - 170; Viruses - 0; Other Eukaryotes - 16 (source: NCBI BLink). | chr5:26887670-26888634 REVERSE LENGTH=965
Chr1	12026467	12026967	peak_939	AT1G33170	12027084	12030539	Symbols: | S-adenosyl-L-methionine-dependent methyltransferases superfamily protein | chr1:12027084-12030539 FORWARD LENGTH=3456
Chr5	1899547	1900047	peak_940	NA	NA	NA
Chr1	179946	180888	peak_941	AT1G01490	180059	182358	Symbols: | Heavy metal transport/detoxification superfamily protein | chr1:180059-182293 REVERSE LENGTH=2235
Chr5	3430316	3430816	peak_942	AT5G10840	3424688	3427878	Symbols: | Endomembrane protein 70 protein family | chr5:3424688-3427878 REVERSE LENGTH=3191
Chr5	3430316	3430816	peak_942	AT5G10860	3428891	3430470	Symbols: | Cystathionine beta-synthase (CBS) family protein | chr5:3428891-3430470 REVERSE LENGTH=1580
Chr5	3430316	3430816	peak_942	AT5G10870	3430546	3432462	Symbols: ATCM2, CM2 | chorismate mutase 2 | chr5:3430546-3432462 REVERSE LENGTH=1917
Chr5	3430316	3430816	peak_942	AT5G10880	3432693	3433867	Symbols: | tRNA synthetase-related / tRNA ligase-related | chr5:3432693-3433867 FORWARD LENGTH=1175
Chr3	3097953	3098453	peak_943	AT3G10040	3096415	3098071	Symbols: | sequence-specific DNA binding transcription factors | chr3:3096415-3098071 REVERSE LENGTH=1657
Chr3	3097953	3098453	peak_943	AT3G10050	3098725	3101761	Symbols: OMR1 | L-O-methylthreonine resistant 1 | chr3:3098725-3101761 REVERSE LENGTH=3037
Chr3	20611211	20611711	peak_944	AT3G55570	20610166	20610671	Symbols: | unknown protein; BEST Arabidopsis thaliana protein match is: unknown protein (TAIR:AT5G41761.1); Has 128 Blast hits to 128 proteins in 12 species: Archae - 0; Bacteria - 0; Metazoa - 0; Fungi - 0; Plants - 128; Viruses - 0; Other Eukaryotes - 0 (source: NCBI BLink). | chr3:20610166-20610671 REVERSE LENGTH=506
Chr3	20611211	20611711	peak_944	AT3G55573	20611297	20611428	Symbols: | unknown protein; Has 30201 Blast hits to 17322 proteins in 780 species: Archae - 12; Bacteria - 1396; Metazoa - 17338; Fungi - 3422; Plants - 5037; Viruses - 0; Other Eukaryotes - 2996 (source: NCBI BLink). | chr3:20611297-20611428 REVERSE LENGTH=132
Chr3	20611211	20611711	peak_944	AT3G55580	20612700	20615920	Symbols: | Regulator of chromosome condensation (RCC1) family protein | chr3:20612700-20615920 FORWARD LENGTH=3221
Chr5	641967	642467	peak_945	AT5G02810	637897	641977	Symbols: PRR7, APRR7 | pseudo-response regulator 7 | chr5:637897-641977 REVERSE LENGTH=4081
Chr5	641967	642467	peak_945	AT5G02811	642071	642220	Symbols: | unknown protein; Has 30201 Blast hits to 17322 proteins in 780 species: Archae - 12; Bacteria - 1396; Metazoa - 17338; Fungi - 3422; Plants - 5037; Viruses - 0; Other Eukaryotes - 2996 (source: NCBI BLink). | chr5:642071-642220 FORWARD LENGTH=150
Chr5	641967	642467	peak_945	AT5G02815	642400	642481	Symbols: | pre-tRNA | chr5:642400-642481 REVERSE LENGTH=82
Chr5	641967	642467	peak_945	AT5G02820	642558	644394	Symbols: RHL2, BIN5 | Spo11/DNA topoisomerase VI, subunit A protein | chr5:642558-644394 FORWARD LENGTH=1837
Chr1	20670025	20670525	peak_948	AT1G55360	20666222	20668726	Symbols: | Protein of Unknown Function (DUF239) | chr1:20666222-20668726 REVERSE LENGTH=2505
Chr4	18186030	18186530	peak_951	AT4G39030	18185667	18189224	Symbols: EDS5, SID1 | MATE efflux family protein | chr4:18185667-18189224 FORWARD LENGTH=3558
Chr5	25520271	25520771	peak_952	AT5G63760	25515878	25517833	Symbols: | RING/U-box superfamily protein | chr5:25515878-25517833 REVERSE LENGTH=1956
Chr5	25520271	25520771	peak_952	AT5G63770	25518641	25523621	Symbols: ATDGK2, DGK2 | diacylglycerol kinase 2 | chr5:25518641-25523621 FORWARD LENGTH=4981
Chr3	18878432	18878932	peak_953	AT3G50780	18875399	18877534	Symbols: | BEST Arabidopsis thaliana protein match is: BTB/POZ domain-containing protein (TAIR:AT1G63850.1); Has 298 Blast hits to 298 proteins in 22 species: Archae - 0; Bacteria - 0; Metazoa - 10; Fungi - 0; Plants - 287; Viruses - 0; Other Eukaryotes - 1 (source: NCBI BLink). | chr3:18875399-18877534 REVERSE LENGTH=2136
Chr3	18878432	18878932	peak_953	AT3G50790	18879923	18881982	Symbols: | esterase/lipase/thioesterase family protein | chr3:18879923-18881982 REVERSE LENGTH=2060
Chr1	29452441	29452941	peak_955	AT1G78265	29450772	29452378	Symbols: | other RNA | chr1:29450816-29452378 FORWARD LENGTH=1563
Chr1	29452441	29452941	peak_955	AT1G78270	29450563	29452417	Symbols: AtUGT85A4, UGT85A4 | UDP-glucosyl transferase 85A4 | chr1:29450563-29452417 REVERSE LENGTH=1855
Chr1	29452441	29452941	peak_955	AT1G78280	29452555	29457373	Symbols: | transferases, transferring glycosyl groups | chr1:29452555-29457373 FORWARD LENGTH=4819
Chr4	15921775	15922275	peak_956	AT4G32990	15920230	15922658	Symbols: | Transducin/WD40 repeat-like superfamily protein | chr4:15920230-15922658 FORWARD LENGTH=2429
Chr4	15921775	15922275	peak_956	AT4G33000	15924349	15926628	Symbols: CBL10, ATCBL10 | calcineurin B-like protein 10 | chr4:15924349-15926628 FORWARD LENGTH=2280
Chr1	23351927	23352427	peak_957	AT1G63010	23347561	23352697	Symbols: | Major Facilitator Superfamily with SPX (SYG1/Pho81/XPR1) domain-containing protein | chr1:23347561-23352697 REVERSE LENGTH=5137
Chr3	20685158	20685658	peak_958	AT3G55730	20681904	20684053	Symbols: MYB109, AtMYB109 | myb domain protein 109 | chr3:20681904-20684053 REVERSE LENGTH=2150
Chr4	18314209	18314709	peak_959	AT4G39380	18309154	18312724	Symbols: | FUNCTIONS IN: molecular_function unknown; INVOLVED IN: biological_process unknown; LOCATED IN: cellular_component unknown; EXPRESSED IN: 14 plant structures; EXPRESSED DURING: 7 growth stages; BEST Arabidopsis thaliana protein match is: TSL-kinase interacting protein 1 (TAIR:AT2G36960.2). | chr4:18309154-18312724 REVERSE LENGTH=3571
Chr4	18314209	18314709	peak_959	AT4G39390	18315575	18318142	Symbols: NST-K1 | nucleotide sugar transporter-KT 1 | chr4:18315605-18318142 FORWARD LENGTH=2538
Chr4	16700322	16700822	peak_960	AT4G35080	16698334	16700321	Symbols: | high-affinity nickel-transport family protein | chr4:16698334-16700321 FORWARD LENGTH=1988
Chr4	16700322	16700822	peak_960	AT4G35090	16700342	16703325	Symbols: CAT2 | catalase 2 | chr4:16700342-16703286 REVERSE LENGTH=2945
Chr5	2937977	2938477	peak_961	AT5G09440	2938347	2939461	Symbols: EXL4 | EXORDIUM like 4 | chr5:2938347-2939461 FORWARD LENGTH=1115
Chr5	2937977	2938477	peak_961	AT5G09445	2940676	2941251	Symbols: | unknown protein; FUNCTIONS IN: molecular_function unknown; INVOLVED IN: biological_process unknown; LOCATED IN: cellular_component unknown; Has 0 Blast hits to 0 proteins in 0 species (source: NCBI BLink). | chr5:2940676-2941251 FORWARD LENGTH=576
Chr1	25870467	25870967	peak_962	AT1G68825	25869700	25870420	Symbols: DVL5, RTFL15 | ROTUNDIFOLIA like 15 | chr1:25869876-25870420 REVERSE LENGTH=545
Chr5	22079990	22080490	peak_963	AT5G54380	22077092	22079880	Symbols: THE1 | protein kinase family protein | chr5:22077092-22079880 REVERSE LENGTH=2789
Chr4	17092150	17092650	peak_964	AT4G36120	17093088	17096573	Symbols: | Plant protein of unknown function (DUF869) | chr4:17093088-17096573 REVERSE LENGTH=3486
Chr3	8900303	8900803	peak_965	AT3G24480	8901154	8902638	Symbols: | Leucine-rich repeat (LRR) family protein | chr3:8901154-8902638 REVERSE LENGTH=1485
Chr1	3520902	3521402	peak_967	NA	NA	NA
Chr5	23118682	23119182	peak_969	AT5G57110	23109438	23117563	Symbols: ACA8, AT-ACA8 | autoinhibited Ca2+ -ATPase, isoform 8 | chr5:23109438-23117563 REVERSE LENGTH=8126
Chr4	15486253	15486753	peak_972	AT4G32010	15479524	15485353	Symbols: HSL1, HSI2-L1, VAL2 | HSI2-like 1 | chr4:15479524-15485353 FORWARD LENGTH=5830
Chr4	15486253	15486753	peak_972	AT4G32020	15487944	15489450	Symbols: | unknown protein; FUNCTIONS IN: molecular_function unknown; INVOLVED IN: biological_process unknown; LOCATED IN: chloroplast; EXPRESSED IN: 24 plant structures; EXPRESSED DURING: 15 growth stages; BEST Arabidopsis thaliana protein match is: unknown protein (TAIR:AT2G25250.1); Has 65 Blast hits to 65 proteins in 19 species: Archae - 0; Bacteria - 0; Metazoa - 3; Fungi - 8; Plants - 54; V…
Chr5	1504746	1505246	peak_973	AT5G05090	1503232	1504494	Symbols: | Homeodomain-like superfamily protein | chr5:1503232-1504494 FORWARD LENGTH=1263
Chr5	1504746	1505246	peak_973	AT5G05100	1505122	1507224	Symbols: | Single-stranded nucleic acid binding R3H protein | chr5:1505122-1507224 REVERSE LENGTH=2103
Chr1	25834221	25834721	peak_974	AT1G68780	25831803	25833844	Symbols: | RNI-like superfamily protein | chr1:25831803-25833844 REVERSE LENGTH=2042
Chr1	25834221	25834721	peak_974	AT1G68790	25834709	25839319	Symbols: LINC3 | little nuclei3 | chr1:25834709-25839319 REVERSE LENGTH=4611
Chr1	29117154	29117654	peak_975	AT1G77470	29111948	29114435	Symbols: RFC3, RFC5 | replication factor C subunit 3 | chr1:29111948-29114435 REVERSE LENGTH=2488
Chr1	29117154	29117654	peak_975	AT1G77480	29114558	29117338	Symbols: | Eukaryotic aspartyl protease family protein | chr1:29114558-29117338 REVERSE LENGTH=2781
Chr1	29117154	29117654	peak_975	AT1G77490	29117542	29120215	Symbols: TAPX | thylakoidal ascorbate peroxidase | chr1:29117542-29120215 FORWARD LENGTH=2674
Chr4	14822044	14822544	peak_976	AT4G30270	14819192	14820592	Symbols: MERI5B, MERI-5, XTH24, SEN4 | xyloglucan endotransglucosylase/hydrolase 24 | chr4:14819192-14820592 REVERSE LENGTH=1401
Chr1	30419220	30419720	peak_977	AT1G80960	30415837	30418323	Symbols: | F-box and Leucine Rich Repeat domains containing protein | chr1:30415837-30418291 FORWARD LENGTH=2455
Chr1	30419220	30419720	peak_977	AT1G80970	30420102	30421995	Symbols: | XH domain-containing protein | chr1:30420102-30421653 FORWARD LENGTH=1552
Chr4	8139884	8140384	peak_979	AT4G14130	8137051	8138281	Symbols: XTR7, XTH15 | xyloglucan endotransglucosylase/hydrolase 15 | chr4:8137051-8138281 REVERSE LENGTH=1231
Chr1	12054660	12055160	peak_980	AT1G33240	12051471	12054546	Symbols: AT-GTL1, AT-GTL2, GTL1 | GT-2-like 1 | chr1:12051471-12054546 REVERSE LENGTH=3076
Chr1	21717137	21717637	peak_981	AT1G58440	21713842	21717290	Symbols: XF1, SQE1 | FAD/NAD(P)-binding oxidoreductase family protein | chr1:21713842-21717290 REVERSE LENGTH=3449
Chr1	21717137	21717637	peak_981	AT1G58450	21718014	21718916	Symbols: TPR6 | Tetratricopeptide repeat (TPR)-like superfamily protein | chr1:21718014-21718916 FORWARD LENGTH=903
Chr5	24051976	24052476	peak_983	AT5G59690	24051552	24052143	Symbols: | Histone superfamily protein | chr5:24051552-24052143 FORWARD LENGTH=592
Chr5	24051976	24052476	peak_983	AT5G59700	24052385	24055425	Symbols: | Protein kinase superfamily protein | chr5:24052385-24055425 REVERSE LENGTH=3041
Chr1	198527	199027	peak_985	AT1G01540	195780	198684	Symbols: | Protein kinase superfamily protein | chr1:195780-198684 FORWARD LENGTH=2905
Chr1	198527	199027	peak_985	AT1G01550	199639	201775	Symbols: BPS1 | Protein of unknown function (DUF793) | chr1:199791-201775 FORWARD LENGTH=1985
Chr5	3048375	3048875	peak_986	AT5G09805	3047218	3047517	Symbols: IDL3 | inflorescence deficient in abscission (IDA)-like 3 | chr5:3047218-3047517 FORWARD LENGTH=300
Chr5	20409990	20410490	peak_987	NA	NA	NA
Chr2	2737622	2738122	peak_988	NA	NA	NA
Chr2	18922574	18923074	peak_989	AT2G46000	18921024	18922179	Symbols: | FUNCTIONS IN: molecular_function unknown; INVOLVED IN: biological_process unknown; LOCATED IN: endomembrane system; EXPRESSED IN: 24 plant structures; EXPRESSED DURING: 15 growth stages; CONTAINS InterPro DOMAIN/s: Mesoderm development candidate 2 (InterPro:IPR019330); Has 31 Blast hits to 31 proteins in 13 species: Archae - 0; Bacteria - 0; Metazoa - 5; Fungi - 0; Plants - 26; Viruses…
Chr2	18922574	18923074	peak_989	AT2G46020	18923304	18931934	Symbols: CHR2, ATBRM, BRM, CHA2 | transcription regulatory protein SNF2, putative | chr2:18923304-18931769 FORWARD LENGTH=8466
Chr1	5398585	5399085	peak_990	AT1G15690	5398990	5402733	Symbols: AVP1, ATAVP3, AVP-3, AtVHP1;1 | Inorganic H pyrophosphatase family protein | chr1:5398990-5402733 FORWARD LENGTH=3744
Chr3	4650535	4651035	peak_991	AT3G14040	4648348	4650319	Symbols: | Pectin lyase-like superfamily protein | chr3:4648348-4650319 REVERSE LENGTH=1972
Chr3	4650535	4651035	peak_991	AT3G14050	4650757	4653914	Symbols: RSH2, AT-RSH2, ATRSH2 | RELA/SPOT homolog 2 | chr3:4650757-4653914 REVERSE LENGTH=3158
Chr2	9266301	9266801	peak_992	AT2G21660	9265249	9266393	Symbols: ATGRP7, CCR2 | cold, circadian rhythm, and rna binding 2 | chr2:9265249-9266393 REVERSE LENGTH=1145
Chr2	9266301	9266801	peak_992	AT2G21670	9266809	9266889	Symbols: | pre-tRNA | chr2:9266809-9266889 REVERSE LENGTH=81
Chr2	9266301	9266801	peak_992	AT2G21680	9267730	9269019	Symbols: | Galactose oxidase/kelch repeat superfamily protein | chr2:9267730-9269019 FORWARD LENGTH=1290
Chr4	9449728	9450228	peak_994	AT4G16780	9449114	9450743	Symbols: ATHB-2, HAT4, ATHB2, HB-2 | homeobox protein 2 | chr4:9449114-9450743 FORWARD LENGTH=1630
Chr3	6665990	6666490	peak_995	AT3G19230	6661088	6663519	Symbols: | Leucine-rich repeat (LRR) family protein | chr3:6661088-6663519 REVERSE LENGTH=2432
Chr3	6665990	6666490	peak_995	AT3G19240	6664250	6666558	Symbols: | Vacuolar import/degradation, Vid27-related protein | chr3:6664250-6666558 FORWARD LENGTH=2309
Chr3	6665990	6666490	peak_995	AT3G19250	6666842	6668395	Symbols: | Protein of unknown function (DUF677) | chr3:6666842-6668395 REVERSE LENGTH=1554
Chr3	6483787	6484287	peak_997	AT3G18810	6480701	6483593	Symbols: | Protein kinase superfamily protein | chr3:6480701-6483593 REVERSE LENGTH=2893
Chr3	6483787	6484287	peak_997	AT3G18815	6483940	6484013	Symbols: | pre-tRNA | chr3:6483940-6484013 REVERSE LENGTH=74
Chr3	6483787	6484287	peak_997	AT3G18820	6484068	6486247	Symbols: ATRABG3F, ATRAB7B, RAB71, RABG3F, RAB7B | RAB GTPase homolog G3F | chr3:6484068-6486247 FORWARD LENGTH=2180
Chr1	29006100	29006600	peak_998	AT1G77200	29004357	29005091	Symbols: | Integrase-type DNA-binding superfamily protein | chr1:29004357-29005091 REVERSE LENGTH=735
Chr4	8977244	8977744	peak_999	AT4G15760	8972649	8974690	Symbols: MO1 | monooxygenase 1 | chr4:8972672-8974690 REVERSE LENGTH=2019
Chr4	8977244	8977744	peak_999	AT4G15765	8975404	8977211	Symbols: | FAD/NAD(P)-binding oxidoreductase family protein | chr4:8975404-8977211 REVERSE LENGTH=1808
Chr4	8977244	8977744	peak_999	AT4G15770	8978006	8978876	Symbols: | RNA binding | chr4:8978006-8978876 FORWARD LENGTH=871
Chr4	8977244	8977744	peak_999	AT4G15775	8979656	8979728	Symbols: | pre-tRNA | chr4:8979656-8979728 FORWARD LENGTH=73
Chr3	6477339	6477839	peak_1000	AT3G18779	6474542	6474685	Symbols: | unknown protein; LOCATED IN: endomembrane system; Has 30201 Blast hits to 17322 proteins in 780 species: Archae - 12; Bacteria - 1396; Metazoa - 17338; Fungi - 3422; Plants - 5037; Viruses - 0; Other Eukaryotes - 2996 (source: NCBI BLink). | chr3:6474542-6474685 REVERSE LENGTH=144
Chr3	6477339	6477839	peak_1000	AT3G18780	6474842	6477204	Symbols: ACT2, DER1, LSR2, ENL2 | actin 2 | chr3:6474842-6477204 FORWARD LENGTH=2363
Chr3	6477339	6477839	peak_1000	AT3G18790	6477699	6479548	Symbols: | FUNCTIONS IN: molecular_function unknown; INVOLVED IN: biological_process unknown; LOCATED IN: chloroplast; EXPRESSED IN: 22 plant structures; EXPRESSED DURING: 13 growth stages; CONTAINS InterPro DOMAIN/s: Isy1-like splicing (InterPro:IPR009360); Has 1147 Blast hits to 965 proteins in 236 species: Archae - 12; Bacteria - 13; Metazoa - 351; Fungi - 230; Plants - 49; Viruses - 9; Other …
Chr3	6477339	6477839	peak_1000	AT3G18800	6479688	6480378	Symbols: | unknown protein; FUNCTIONS IN: molecular_function unknown; INVOLVED IN: biological_process unknown; LOCATED IN: plasma membrane; EXPRESSED IN: 17 plant structures; EXPRESSED DURING: 12 growth stages; Has 58 Blast hits to 58 proteins in 12 species: Archae - 0; Bacteria - 0; Metazoa - 0; Fungi - 0; Plants - 58; Viruses - 0; Other Eukaryotes - 0 (source: NCBI BLink). | chr3:6479688-648037…
Chr1	28239510	28240010	peak_1001	AT1G75240	28241072	28242756	Symbols: AtHB33, HB33, ZHD5 | homeobox protein 33 | chr1:28241072-28242756 FORWARD LENGTH=1685
Chr1	7261336	7261836	peak_1002	AT1G20860	7254007	7258677	Symbols: PHT1;8 | phosphate transporter 1;8 | chr1:7254007-7258677 REVERSE LENGTH=4671
Chr1	7261336	7261836	peak_1002	AT1G20870	7259102	7260775	Symbols: | HSP20-like chaperones superfamily protein | chr1:7259102-7260775 REVERSE LENGTH=1674
Chr1	7261336	7261836	peak_1002	AT1G20875	7261481	7261681	Symbols: | unknown protein; Has 30201 Blast hits to 17322 proteins in 780 species: Archae - 12; Bacteria - 1396; Metazoa - 17338; Fungi - 3422; Plants - 5037; Viruses - 0; Other Eukaryotes - 2996 (source: NCBI BLink). | chr1:7261481-7261681 FORWARD LENGTH=201
Chr1	7261336	7261836	peak_1002	AT1G20880	7262043	7265438	Symbols: | RNA-binding (RRM/RBD/RNP motifs) family protein | chr1:7262317-7265159 REVERSE LENGTH=2843
Chr4	13410905	13411405	peak_1003	AT4G26560	13406733	13407973	Symbols: CBL7 | calcineurin B-like protein 7 | chr4:13406733-13407973 REVERSE LENGTH=1241
Chr4	13410905	13411405	peak_1003	AT4G26570	13408422	13411070	Symbols: ATCBL3, CBL3 | calcineurin B-like 3 | chr4:13408422-13411070 REVERSE LENGTH=2649
Chr4	13410905	13411405	peak_1003	AT4G26580	13411444	13413178	Symbols: | RING/U-box superfamily protein | chr4:13411447-13413178 REVERSE LENGTH=1732
Chr4	13410905	13411405	peak_1003	AT4G26582	13413579	13414943	Symbols: | Potential natural antisense gene, locus overlaps with AT4G26590 | chr4:13413579-13414943 FORWARD LENGTH=1365
Chr3	3587527	3588027	peak_1005	AT3G11410	3583883	3585790	Symbols: ATPP2CA, AHG3, PP2CA | protein phosphatase 2CA | chr3:3583883-3585790 REVERSE LENGTH=1908
Chr3	3587527	3588027	peak_1005	AT3G11415	3588684	3589685	Symbols: | | chr3:3588684-3589685 FORWARD LENGTH=1002
Chr5	731709	732209	peak_1008	AT5G03110	730292	731448	Symbols: | FUNCTIONS IN: molecular_function unknown; INVOLVED IN: biological_process unknown; LOCATED IN: plasma membrane; BEST Arabidopsis thaliana protein match is: protamine P1 family protein (TAIR:AT2G37100.1); Has 81 Blast hits to 73 proteins in 9 species: Archae - 0; Bacteria - 0; Metazoa - 0; Fungi - 0; Plants - 81; Viruses - 0; Other Eukaryotes - 0 (source: NCBI BLink). | chr5:730292-7314…
Chr5	731709	732209	peak_1008	AT5G03120	733979	734943	Symbols: | unknown protein; FUNCTIONS IN: molecular_function unknown; INVOLVED IN: biological_process unknown; LOCATED IN: endomembrane system; EXPRESSED IN: 21 plant structures; EXPRESSED DURING: 13 growth stages; Has 14 Blast hits to 14 proteins in 4 species: Archae - 0; Bacteria - 0; Metazoa - 0; Fungi - 0; Plants - 14; Viruses - 0; Other Eukaryotes - 0 (source: NCBI BLink). | chr5:733979-7349…
Chr1	22822454	22822954	peak_1010	AT1G61800	22824440	22826774	Symbols: GPT2, ATGPT2 | glucose-6-phosphate/phosphate translocator 2 | chr1:22824440-22826774 FORWARD LENGTH=2335
Chr1	6728726	6729226	peak_1011	AT1G19430	6724573	6728040	Symbols: | S-adenosyl-L-methionine-dependent methyltransferases superfamily protein | chr1:6724573-6728040 REVERSE LENGTH=3468
Chr1	6728726	6729226	peak_1011	AT1G19440	6728984	6730931	Symbols: KCS4 | 3-ketoacyl-CoA synthase 4 | chr1:6728984-6730931 FORWARD LENGTH=1948
Chr3	20737990	20738490	peak_1013	AT3G55880	20736571	20738913	Symbols: SUE4 | Alpha/beta hydrolase related protein | chr3:20736591-20737939 FORWARD LENGTH=1349
Chr3	20737990	20738490	peak_1013	AT3G55890	20740817	20742002	Symbols: | Yippee family putative zinc-binding protein | chr3:20740817-20742002 FORWARD LENGTH=1186
Chr5	17456500	17457000	peak_1015	AT5G43440	17455233	17456657	Symbols: | 2-oxoglutarate (2OG) and Fe(II)-dependent oxygenase superfamily protein | chr5:17455250-17456622 REVERSE LENGTH=1373
Chr5	17456500	17457000	peak_1015	AT5G43450	17457125	17458797	Symbols: | 2-oxoglutarate (2OG) and Fe(II)-dependent oxygenase superfamily protein | chr5:17457125-17458797 REVERSE LENGTH=1673
Chr5	17456500	17457000	peak_1015	AT5G43460	17459873	17461751	Symbols: | HR-like lesion-inducing protein-related | chr5:17459873-17461751 FORWARD LENGTH=1879
Chr3	9807446	9807946	peak_1016	AT3G26690	9804253	9805715	Symbols: ATNUDT13, ATNUDX13, NUDX13 | nudix hydrolase homolog 13 | chr3:9804253-9805715 REVERSE LENGTH=1463
Chr3	9807446	9807946	peak_1016	AT3G26700	9809950	9812664	Symbols: | Protein kinase superfamily protein | chr3:9809950-9812664 FORWARD LENGTH=2715
Chr2	9092214	9092714	peak_1017	AT2G21230	9093624	9096347	Symbols: | Basic-leucine zipper (bZIP) transcription factor family protein | chr2:9093624-9096347 REVERSE LENGTH=2724
Chr2	10112928	10113428	peak_1019	AT2G23760	10107709	10113213	Symbols: BLH4, SAW2 | BEL1-like homeodomain 4 | chr2:10107709-10113005 REVERSE LENGTH=5297
Chr3	5707590	5708090	peak_1020	AT3G16770	5705662	5707023	Symbols: RAP2.3, ATEBP, ERF72, EBP | ethylene-responsive element binding protein | chr3:5705662-5707023 FORWARD LENGTH=1362
Chr3	5707590	5708090	peak_1020	AT3G16780	5708925	5710579	Symbols: | Ribosomal protein L19e family protein | chr3:5708925-5710579 FORWARD LENGTH=1655
Chr3	5707590	5708090	peak_1020	AT3G16785	5711082	5719023	Symbols: PLDP1, PLDZ1, PLDZETA1, PLD ZETA 1 | phospholipase D P1 | chr3:5711082-5719023 FORWARD LENGTH=7942
Chr4	11996796	11997296	peak_1021	AT4G22850	11994014	11996229	Symbols: | SNARE associated Golgi protein family | chr4:11994014-11996229 FORWARD LENGTH=2216
Chr4	11996796	11997296	peak_1021	AT4G22860	11997393	12001631	Symbols: | Cell cycle regulated microtubule associated protein | chr4:11997393-12001625 FORWARD LENGTH=4233
Chr2	15278221	15278721	peak_1022	AT2G36410	15278769	15280688	Symbols: | Family of unknown function (DUF662) | chr2:15278769-15280604 FORWARD LENGTH=1836
Chr2	11571598	11572098	peak_1023	AT2G27090	11567436	11571856	Symbols: | Protein of unknown function (DUF630 and DUF632) | chr2:11567436-11571856 REVERSE LENGTH=4421
Chr2	11571598	11572098	peak_1023	AT2G27100	11572550	11576658	Symbols: SE | C2H2 zinc-finger protein SERRATE (SE) | chr2:11572550-11576658 FORWARD LENGTH=4109
Chr1	7565890	7566390	peak_1024	AT1G21580	7557262	7565803	Symbols: | Zinc finger C-x8-C-x5-C-x3-H type family protein | chr1:7557262-7565803 REVERSE LENGTH=8542
Chr1	7565890	7566390	peak_1024	AT1G21590	7566232	7569902	Symbols: | Protein kinase protein with adenine nucleotide alpha hydrolases-like domain | chr1:7566232-7569902 REVERSE LENGTH=3671
Chr3	1293209	1293709	peak_1025	AT3G04730	1288612	1290602	Symbols: IAA16 | indoleacetic acid-induced protein 16 | chr3:1288612-1290602 REVERSE LENGTH=1991
Chr3	1293209	1293709	peak_1025	AT3G04735	1292408	1292725	Symbols: RALFL21 | RALF-like 21 | chr3:1292408-1292725 REVERSE LENGTH=318
Chr3	1293209	1293709	peak_1025	AT3G04740	1293807	1300714	Symbols: SWP, MED14, ATMED14 | RNA polymerase II transcription mediators | chr3:1293807-1300714 FORWARD LENGTH=6908
Chr4	7868702	7869202	peak_1026	AT4G13530	7866719	7868742	Symbols: | unknown protein; BEST Arabidopsis thaliana protein match is: unknown protein (TAIR:AT4G10080.1); Has 30201 Blast hits to 17322 proteins in 780 species: Archae - 12; Bacteria - 1396; Metazoa - 17338; Fungi - 3422; Plants - 5037; Viruses - 0; Other Eukaryotes - 2996 (source: NCBI BLink). | chr4:7866719-7868742 FORWARD LENGTH=2024
Chr4	7868702	7869202	peak_1026	AT4G13540	7869874	7870750	Symbols: | unknown protein; INVOLVED IN: N-terminal protein myristoylation; BEST Arabidopsis thaliana protein match is: unknown protein (TAIR:AT3G23930.1); Has 4658 Blast hits to 3455 proteins in 431 species: Archae - 39; Bacteria - 387; Metazoa - 1842; Fungi - 436; Plants - 133; Viruses - 38; Other Eukaryotes - 1783 (source: NCBI BLink). | chr4:7869874-7870750 FORWARD LENGTH=877
Chr3	2611906	2612406	peak_1028	AT3G08590	2608471	2611418	Symbols: | Phosphoglycerate mutase, 2,3-bisphosphoglycerate-independent | chr3:2608477-2611411 REVERSE LENGTH=2935
Chr3	2611906	2612406	peak_1028	AT3G08600	2612394	2613823	Symbols: | Protein of unknown function (DUF1191) | chr3:2612394-2613823 FORWARD LENGTH=1430
Chr5	17272371	17272871	peak_1029	AT5G43060	17269507	17272164	Symbols: | Granulin repeat cysteine protease family protein | chr5:17269507-17272164 REVERSE LENGTH=2658
Chr3	5351598	5352098	peak_1030	AT3G15810	5347822	5349288	Symbols: | Protein of unknown function (DUF567) | chr3:5347822-5349288 REVERSE LENGTH=1467
Chr3	5351598	5352098	peak_1030	AT3G15820	5351071	5353728	Symbols: ROD1 | phosphatidic acid phosphatase-related / PAP2-related | chr3:5351071-5353728 FORWARD LENGTH=2658
Chr3	5351598	5352098	peak_1030	AT3G15830	5354974	5356424	Symbols: | phosphatidic acid phosphatase-related / PAP2-related | chr3:5354974-5356424 FORWARD LENGTH=1451
Chr2	18106989	18107489	peak_1032	AT2G43660	18103751	18104581	Symbols: | Carbohydrate-binding X8 domain superfamily protein | chr2:18103751-18104569 REVERSE LENGTH=819
Chr2	18106989	18107489	peak_1032	AT2G43670	18105125	18106043	Symbols: | Carbohydrate-binding X8 domain superfamily protein | chr2:18105125-18106043 FORWARD LENGTH=919
Chr2	18106989	18107489	peak_1032	AT2G43680	18108349	18111831	Symbols: IQD14 | IQ-domain 14 | chr2:18108351-18111831 FORWARD LENGTH=3481
Chr3	23383602	23384102	peak_1033	AT3G63290	23381645	23383538	Symbols: | 2-oxoglutarate (2OG) and Fe(II)-dependent oxygenase superfamily protein | chr3:23381684-23383538 FORWARD LENGTH=1855
Chr3	23383602	23384102	peak_1033	AT3G63300	23384988	23387842	Symbols: FKD1 | FORKED 1 | chr3:23384988-23387842 FORWARD LENGTH=2855
Chr3	4221597	4222097	peak_1034	AT3G13120	4219775	4221666	Symbols: | Ribosomal protein S10p/S20e family protein | chr3:4219783-4221666 REVERSE LENGTH=1884
Chr3	4221597	4222097	peak_1034	AT3G13130	4222914	4223752	Symbols: | unknown protein; FUNCTIONS IN: molecular_function unknown; INVOLVED IN: biological_process unknown; LOCATED IN: endomembrane system; EXPRESSED IN: male gametophyte; Has 140 Blast hits to 132 proteins in 41 species: Archae - 2; Bacteria - 4; Metazoa - 29; Fungi - 20; Plants - 51; Viruses - 0; Other Eukaryotes - 34 (source: NCBI BLink). | chr3:4222914-4223752 FORWARD LENGTH=839
Chr1	11573485	11573985	peak_1035	AT1G32170	11575320	11577927	Symbols: XTR4, XTH30 | xyloglucan endotransglucosylase/hydrolase 30 | chr1:11575320-11577927 FORWARD LENGTH=2608
Chr5	21444010	21444510	peak_1037	AT5G52890	21444835	21447240	Symbols: | AT hook motif-containing protein | chr5:21444835-21447240 REVERSE LENGTH=2406
Chr2	9939373	9939873	peak_1040	AT2G23340	9937998	9938875	Symbols: DEAR3 | DREB and EAR motif protein 3 | chr2:9937998-9938875 FORWARD LENGTH=878
Chr1	4987408	4987908	peak_1041	AT1G14570	4983535	4987375	Symbols: | UBX domain-containing protein | chr1:4983535-4987375 FORWARD LENGTH=3841
Chr1	4987408	4987908	peak_1041	AT1G14580	4989562	4992732	Symbols: | C2H2-like zinc finger protein | chr1:4989562-4992721 FORWARD LENGTH=3160
Chr1	120432	120932	peak_1042	AT1G01305	119397	119997	Symbols: | unknown protein; FUNCTIONS IN: molecular_function unknown; INVOLVED IN: biological_process unknown; LOCATED IN: endomembrane system; Has 30201 Blast hits to 17322 proteins in 780 species: Archae - 12; Bacteria - 1396; Metazoa - 17338; Fungi - 3422; Plants - 5037; Viruses - 0; Other Eukaryotes - 2996 (source: NCBI BLink). | chr1:119397-119997 FORWARD LENGTH=601
Chr1	120432	120932	peak_1042	AT1G01310	120154	121130	Symbols: | CAP (Cysteine-rich secretory proteins, Antigen 5, and Pathogenesis-related 1 protein) superfamily protein | chr1:120154-121130 FORWARD LENGTH=977
Chr1	120432	120932	peak_1042	AT1G01320	121067	130577	Symbols: | Tetratricopeptide repeat (TPR)-like superfamily protein | chr1:121067-130577 REVERSE LENGTH=9511
Chr2	15790356	15790856	peak_1043	AT2G37640	15787705	15789853	Symbols: ATEXPA3, ATEXP3, ATHEXP ALPHA 1.9, EXP3 | Barwin-like endoglucanases superfamily protein | chr2:15787705-15789853 REVERSE LENGTH=2149
Chr2	15790356	15790856	peak_1043	AT2G37650	15792623	15795235	Symbols: | GRAS family transcription factor | chr2:15792623-15795235 FORWARD LENGTH=2613
Chr3	16364446	16364946	peak_1044	AT3G44820	16361370	16364610	Symbols: | Phototropic-responsive NPH3 family protein | chr3:16361370-16364610 REVERSE LENGTH=3241
Chr3	23265141	23265641	peak_1047	AT3G62940	23262865	23264731	Symbols: | Cysteine proteinases superfamily protein | chr3:23262865-23264731 REVERSE LENGTH=1867
Chr3	23265141	23265641	peak_1047	AT3G62950	23266249	23266934	Symbols: | Thioredoxin superfamily protein | chr3:23266249-23266934 FORWARD LENGTH=686
Chr4	12613982	12614482	peak_1048	AT4G24370	12611396	12612131	Symbols: | unknown protein; Has 30201 Blast hits to 17322 proteins in 780 species: Archae - 12; Bacteria - 1396; Metazoa - 17338; Fungi - 3422; Plants - 5037; Viruses - 0; Other Eukaryotes - 2996 (source: NCBI BLink). | chr4:12611396-12612131 REVERSE LENGTH=736
Chr4	12613982	12614482	peak_1048	AT4G24380	12612535	12613719	Symbols: | CONTAINS InterPro DOMAIN/s: Serine hydrolase (InterPro:IPR005645); BEST Arabidopsis thaliana protein match is: alpha/beta-Hydrolases superfamily protein (TAIR:AT5G65400.1); Has 35333 Blast hits to 34131 proteins in 2444 species: Archae - 798; Bacteria - 22429; Metazoa - 974; Fungi - 991; Plants - 531; Viruses - 0; Other Eukaryotes - 9610 (source: NCBI BLink). | chr4:12612535-12613717 F…
Chr4	12613982	12614482	peak_1048	AT4G24390	12613076	12616117	Symbols: | RNI-like superfamily protein | chr4:12613076-12616117 REVERSE LENGTH=3042
Chr4	12613982	12614482	peak_1048	AT4G24400	12617256	12620684	Symbols: CIPK8, PKS11 | CBL-interacting protein kinase 8 | chr4:12617256-12620684 FORWARD LENGTH=3429
Chr1	4282100	4282600	peak_1049	AT1G12570	4277993	4280862	Symbols: | Glucose-methanol-choline (GMC) oxidoreductase family protein | chr1:4277993-4280862 REVERSE LENGTH=2870
Chr1	4282100	4282600	peak_1049	AT1G12580	4282899	4285829	Symbols: PEPKR1 | phosphoenolpyruvate carboxylase-related kinase 1 | chr1:4282899-4285829 FORWARD LENGTH=2931
Chr2	19182157	19182657	peak_1050	AT2G46690	19180730	19181467	Symbols: | SAUR-like auxin-responsive protein family | chr2:19180730-19181467 FORWARD LENGTH=738
Chr2	19182157	19182657	peak_1050	AT2G46700	19182670	19186578	Symbols: ATCRK3, CRK3 | CDPK-related kinase 3 | chr2:19182670-19184941 REVERSE LENGTH=2272
Chr4	10645560	10646060	peak_1051	AT4G19520	10639269	10647079	Symbols: | disease resistance protein (TIR-NBS-LRR class) family | chr4:10639269-10647079 REVERSE LENGTH=7811
Chr3	6473382	6473882	peak_1052	AT3G18779	6474542	6474685	Symbols: | unknown protein; LOCATED IN: endomembrane system; Has 30201 Blast hits to 17322 proteins in 780 species: Archae - 12; Bacteria - 1396; Metazoa - 17338; Fungi - 3422; Plants - 5037; Viruses - 0; Other Eukaryotes - 2996 (source: NCBI BLink). | chr3:6474542-6474685 REVERSE LENGTH=144
Chr3	6473382	6473882	peak_1052	AT3G18780	6474842	6477204	Symbols: ACT2, DER1, LSR2, ENL2 | actin 2 | chr3:6474842-6477204 FORWARD LENGTH=2363
Chr5	25948541	25949041	peak_1055	AT5G64930	25945712	25948341	Symbols: CPR5, HYS1 | CPR5 protein, putative | chr5:25945712-25948341 REVERSE LENGTH=2630
Chr5	25948541	25949041	peak_1055	AT5G64940	25948973	25953823	Symbols: ATATH13, ATH13 | ABC2 homolog 13 | chr5:25948973-25953823 FORWARD LENGTH=4851
Chr5	3808368	3808868	peak_1056	AT5G11800	3803336	3808207	Symbols: KEA6, ATKEA6 | K+ efflux antiporter 6 | chr5:3803336-3808207 REVERSE LENGTH=4872
Chr5	3808368	3808868	peak_1056	AT5G11810	3808720	3810748	Symbols: | unknown protein; Has 1807 Blast hits to 1807 proteins in 277 species: Archae - 0; Bacteria - 0; Metazoa - 736; Fungi - 347; Plants - 385; Viruses - 0; Other Eukaryotes - 339 (source: NCBI BLink). | chr5:3808720-3810748 FORWARD LENGTH=2029
Chr1	29488420	29488920	peak_1058	AT1G78380	29486413	29487906	Symbols: ATGSTU19, GST8, GSTU19 | glutathione S-transferase TAU 19 | chr1:29486413-29487906 REVERSE LENGTH=1494
Chr3	4202524	4203024	peak_1059	AT3G13080	4195786	4201265	Symbols: ATMRP3, MRP3, ABCC3 | multidrug resistance-associated protein 3 | chr3:4195799-4201265 REVERSE LENGTH=5467
Chr3	4202524	4203024	peak_1059	AT3G13090	4203013	4208171	Symbols: ATMRP8, ABCC6, MRP8 | multidrug resistance-associated protein 8 | chr3:4203013-4208171 REVERSE LENGTH=5159
Chr2	9721943	9722443	peak_1061	AT2G22810	9717791	9719472	Symbols: ACS4, ACC4, ATACS4 | 1-aminocyclopropane-1-carboxylate synthase 4 | chr2:9717791-9719472 REVERSE LENGTH=1682
Chr2	9721943	9722443	peak_1061	AT2G22820	9721231	9721425	Symbols: | unknown protein; Has 3 Blast hits to 3 proteins in 1 species: Archae - 0; Bacteria - 0; Metazoa - 0; Fungi - 0; Plants - 3; Viruses - 0; Other Eukaryotes - 0 (source: NCBI BLink). | chr2:9721231-9721425 REVERSE LENGTH=195
Chr2	9721943	9722443	peak_1061	AT2G22821	9721236	9721937	Symbols: | other RNA | chr2:9721236-9721937 FORWARD LENGTH=702
Chr1	4326301	4326801	peak_1062	AT1G12700	4323556	4326333	Symbols: | ATP binding;nucleic acid binding;helicases | chr1:4323556-4326333 REVERSE LENGTH=2778
Chr1	4326301	4326801	peak_1062	AT1G12710	4326739	4328481	Symbols: AtPP2-A12, PP2-A12 | phloem protein 2-A12 | chr1:4326739-4328481 REVERSE LENGTH=1743
Chr3	639897	640397	peak_1063	AT3G02885	638021	639055	Symbols: GASA5 | GAST1 protein homolog 5 | chr3:638021-639055 REVERSE LENGTH=1035
Chr3	639897	640397	peak_1063	AT3G02890	640276	645692	Symbols: | RING/FYVE/PHD zinc finger superfamily protein | chr3:640276-645692 FORWARD LENGTH=5417
Chr3	19816062	19816562	peak_1065	AT3G53450	19812977	19815430	Symbols: | Putative lysine decarboxylase family protein | chr3:19812977-19815430 REVERSE LENGTH=2454
Chr4	16960091	16960591	peak_1066	AT4G35790	16955518	16960170	Symbols: ATPLDDELTA, PLDDELTA | phospholipase D delta | chr4:16955518-16960170 REVERSE LENGTH=4653
Chr4	16960091	16960591	peak_1066	AT4G35800	16960657	16968128	Symbols: NRPB1, RPB1, RNA_POL_II_LSRNA_POL_II_LS, RNA_POL_II_LS | RNA polymerase II large subunit | chr4:16960657-16968128 REVERSE LENGTH=7472
Chr4	13656503	13657003	peak_1067	AT4G27260	13653609	13656204	Symbols: GH3.5, WES1 | Auxin-responsive GH3 family protein | chr4:13653609-13656204 FORWARD LENGTH=2596
Chr2	10994419	10994919	peak_1068	AT2G25770	10992808	10993652	Symbols: | Polyketide cyclase/dehydrase and lipid transport superfamily protein | chr2:10992824-10993634 FORWARD LENGTH=811
Chr2	10994419	10994919	peak_1068	AT2G25780	10995141	10996024	Symbols: | Protein of unknown function (DUF1677) | chr2:10995141-10996024 FORWARD LENGTH=884
Chr2	2201260	2201760	peak_1069	AT2G05786	2198271	2198405	Symbols: | unknown protein; Has 30201 Blast hits to 17322 proteins in 780 species: Archae - 12; Bacteria - 1396; Metazoa - 17338; Fungi - 3422; Plants - 5037; Viruses - 0; Other Eukaryotes - 2996 (source: NCBI BLink). | chr2:2198271-2198405 REVERSE LENGTH=135
Chr2	2201260	2201760	peak_1069	AT2G05790	2199219	2201486	Symbols: | O-Glycosyl hydrolases family 17 protein | chr2:2199219-2201486 FORWARD LENGTH=2268
Chr4	11948722	11949222	peak_1070	AT4G22740	11943849	11945956	Symbols: | glycine-rich protein | chr4:11943849-11945956 REVERSE LENGTH=2108
Chr4	11948722	11949222	peak_1070	AT4G22745	11947313	11948757	Symbols: MBD1 | methyl-CPG-binding domain 1 | chr4:11947313-11948757 REVERSE LENGTH=1445
Chr4	11948722	11949222	peak_1070	AT4G22750	11949180	11951424	Symbols: | DHHC-type zinc finger family protein | chr4:11949180-11951424 REVERSE LENGTH=2245
Chr4	11948722	11949222	peak_1070	AT4G22753	11949164	11953648	Symbols: SMO1-3 | sterol 4-alpha methyl oxidase 1-3 | chr4:11949164-11953648 REVERSE LENGTH=4485
Chr3	22879371	22879871	peak_1071	AT3G61800	22874555	22876846	Symbols: | CONTAINS InterPro DOMAIN/s: Protein of unknown function DUF2043 (InterPro:IPR018610), ENTH/VHS (InterPro:IPR008942); Has 308 Blast hits to 279 proteins in 95 species: Archae - 2; Bacteria - 30; Metazoa - 120; Fungi - 19; Plants - 44; Viruses - 2; Other Eukaryotes - 91 (source: NCBI BLink). | chr3:22874555-22876846 REVERSE LENGTH=2292
Chr3	22879371	22879871	peak_1071	AT3G61810	22877168	22878469	Symbols: | Glycosyl hydrolase family 17 protein | chr3:22877168-22878469 FORWARD LENGTH=1302
Chr3	22879371	22879871	peak_1071	AT3G61820	22879804	22881630	Symbols: | Eukaryotic aspartyl protease family protein | chr3:22879804-22881630 REVERSE LENGTH=1827
Chr3	22879371	22879871	peak_1071	AT3G61825	22881807	22881878	Symbols: | pre-tRNA | chr3:22881807-22881878 FORWARD LENGTH=72
Chr5	18773600	18774100	peak_1072	AT5G46280	18769697	18773658	Symbols: MCM3 | Minichromosome maintenance (MCM2/3/5) family protein | chr5:18769697-18773658 REVERSE LENGTH=3962
Chr5	18773600	18774100	peak_1072	AT5G46290	18774086	18776742	Symbols: KASI | 3-ketoacyl-acyl carrier protein synthase I | chr5:18774086-18776742 REVERSE LENGTH=2657
Chr3	478786	479286	peak_1073	AT3G02330	473881	476592	Symbols: | Pentatricopeptide repeat (PPR) superfamily protein | chr3:473881-476592 REVERSE LENGTH=2712
Chr3	478786	479286	peak_1073	AT3G02340	477003	478442	Symbols: | RING/U-box superfamily protein | chr3:477003-478442 FORWARD LENGTH=1440
Chr3	478786	479286	peak_1073	AT3G02350	479006	481474	Symbols: GAUT9 | galacturonosyltransferase 9 | chr3:479006-481474 FORWARD LENGTH=2469
Chr3	478786	479286	peak_1073	AT3G02360	481898	484147	Symbols: | 6-phosphogluconate dehydrogenase family protein | chr3:481898-484147 FORWARD LENGTH=2250
Chr2	19027567	19028067	peak_1075	AT2G46340	19022173	19027413	Symbols: SPA1 | SPA (suppressor of phyA-105) protein family | chr2:19022173-19027413 REVERSE LENGTH=5241
Chr2	19027567	19028067	peak_1075	AT2G46360	19028488	19029015	Symbols: | unknown protein; Has 5 Blast hits to 5 proteins in 2 species: Archae - 0; Bacteria - 0; Metazoa - 0; Fungi - 0; Plants - 5; Viruses - 0; Other Eukaryotes - 0 (source: NCBI BLink). | chr2:19028488-19029015 FORWARD LENGTH=528
Chr1	3813537	3814037	peak_1078	AT1G11330	3810093	3813607	Symbols: | S-locus lectin protein kinase family protein | chr1:3810093-3813558 FORWARD LENGTH=3466
Chr1	3813537	3814037	peak_1078	AT1G11340	3814116	3817420	Symbols: | S-locus lectin protein kinase family protein | chr1:3814116-3817420 REVERSE LENGTH=3305
Chr1	4893379	4893879	peak_1080	AT1G14330	4890118	4892251	Symbols: | Galactose oxidase/kelch repeat superfamily protein | chr1:4890118-4892251 REVERSE LENGTH=2134
Chr1	7179117	7179617	peak_1081	AT1G20691	7174584	7176453	Symbols: | Potential natural antisense gene, locus overlaps with AT1G20690 | chr1:7174584-7176453 REVERSE LENGTH=1870
Chr1	7179117	7179617	peak_1081	AT1G20693	7176775	7178820	Symbols: HMGB2, HMG BETA 1, NFD2, NFD02 | high mobility group B2 | chr1:7176775-7178820 FORWARD LENGTH=2046
Chr1	7179117	7179617	peak_1081	AT1G20696	7179452	7181499	Symbols: HMGB3, NFD3, NFD03 | high mobility group B3 | chr1:7179453-7181499 FORWARD LENGTH=2047
Chr1	7179117	7179617	peak_1081	AT1G20700	7182558	7184009	Symbols: WOX14, ATWOX14 | WUSCHEL related homeobox 14 | chr1:7182558-7184009 FORWARD LENGTH=1452
Chr3	16897796	16898296	peak_1082	AT3G45970	16896166	16897308	Symbols: ATEXLA1, EXPL1, ATEXPL1, ATHEXP BETA 2.1, EXLA1 | expansin-like A1 | chr3:16896166-16897308 FORWARD LENGTH=1143
Chr3	16897796	16898296	peak_1082	AT3G45980	16897287	16898013	Symbols: H2B, HTB9 | Histone superfamily protein | chr3:16897287-16898013 REVERSE LENGTH=727
Chr2	296159	296659	peak_1083	AT2G01667	295455	295556	Symbols: | unknown protein; Has 30201 Blast hits to 17322 proteins in 780 species: Archae - 12; Bacteria - 1396; Metazoa - 17338; Fungi - 3422; Plants - 5037; Viruses - 0; Other Eukaryotes - 2996 (source: NCBI BLink). | chr2:295455-295556 FORWARD LENGTH=102
Chr2	296159	296659	peak_1083	AT2G01670	296510	298101	Symbols: atnudt17, NUDT17 | nudix hydrolase homolog 17 | chr2:296510-298101 REVERSE LENGTH=1592
Chr3	10516579	10517079	peak_1084	AT3G28193	10514634	10514762	Symbols: | unknown protein; LOCATED IN: endomembrane system; Has 30201 Blast hits to 17322 proteins in 780 species: Archae - 12; Bacteria - 1396; Metazoa - 17338; Fungi - 3422; Plants - 5037; Viruses - 0; Other Eukaryotes - 2996 (source: NCBI BLink). | chr3:10514634-10514762 REVERSE LENGTH=129
Chr3	10516579	10517079	peak_1084	AT3G28200	10518070	10519166	Symbols: | Peroxidase superfamily protein | chr3:10518070-10519166 FORWARD LENGTH=1097
Chr4	12252218	12252718	peak_1085	AT4G23470	12249049	12251396	Symbols: | PLAC8 family protein | chr4:12249071-12251396 FORWARD LENGTH=2326
Chr4	12252218	12252718	peak_1085	AT4G23490	12251431	12254270	Symbols: | Protein of unknown function (DUF604) | chr4:12251431-12254270 REVERSE LENGTH=2840
Chr5	8266120	8266620	peak_1086	AT5G24290	8263132	8265741	Symbols: | Vacuolar iron transporter (VIT) family protein | chr5:8263132-8265741 REVERSE LENGTH=2610
Chr5	8266120	8266620	peak_1086	AT5G24300	8266790	8271205	Symbols: SSI1 | Glycogen/starch synthases, ADP-glucose type | chr5:8266790-8271205 FORWARD LENGTH=4416
Chr5	25261153	25261653	peak_1088	AT5G62940	25256919	25258681	Symbols: HCA2, DOF5.6 | Dof-type zinc finger DNA-binding family protein | chr5:25256919-25258681 REVERSE LENGTH=1763
Chr5	25261153	25261653	peak_1088	AT5G62950	25262179	25263901	Symbols: | RNA polymerase II, Rpb4, core protein | chr5:25262179-25263901 REVERSE LENGTH=1723
Chr4	18077385	18077885	peak_1089	AT4G38690	18074475	18075765	Symbols: | PLC-like phosphodiesterases superfamily protein | chr4:18074475-18075765 REVERSE LENGTH=1291
Chr4	18077385	18077885	peak_1089	AT4G38700	18076459	18077177	Symbols: | Disease resistance-responsive (dirigent-like protein) family protein | chr4:18076459-18077177 REVERSE LENGTH=719
Chr4	18077385	18077885	peak_1089	AT4G38710	18077790	18080083	Symbols: | glycine-rich protein | chr4:18077859-18080083 REVERSE LENGTH=2225
Chr4	18319255	18319755	peak_1090	NA	NA	NA
Chr2	17720447	17720947	peak_1091	AT2G42570	17717367	17720080	Symbols: TBL39 | TRICHOME BIREFRINGENCE-LIKE 39 | chr2:17717367-17720080 REVERSE LENGTH=2714
Chr2	18148616	18149116	peak_1093	AT2G43800	18145721	18148897	Symbols: | Actin-binding FH2 (formin homology 2) family protein | chr2:18145721-18148897 FORWARD LENGTH=3177
Chr2	18148616	18149116	peak_1093	AT2G43810	18149311	18151295	Symbols: | Small nuclear ribonucleoprotein family protein | chr2:18149311-18151295 FORWARD LENGTH=1985
Chr1	29999848	30000348	peak_1094	AT1G79720	29997127	29999045	Symbols: | Eukaryotic aspartyl protease family protein | chr1:29997127-29999045 REVERSE LENGTH=1919
Chr1	29999848	30000348	peak_1094	AT1G79730	30000538	30004005	Symbols: ELF7 | hydroxyproline-rich glycoprotein family protein | chr1:30000538-30004005 REVERSE LENGTH=3468
Chr2	16565280	16565780	peak_1095	AT2G39710	16561788	16563380	Symbols: | Eukaryotic aspartyl protease family protein | chr2:16561788-16563380 REVERSE LENGTH=1593
Chr2	19010081	19010581	peak_1096	AT2G46290	19005771	19007879	Symbols: | Transducin/WD40 repeat-like superfamily protein | chr2:19005771-19007879 REVERSE LENGTH=2109
Chr2	19010081	19010581	peak_1096	AT2G46300	19008291	19009558	Symbols: | Late embryogenesis abundant (LEA) hydroxyproline-rich glycoprotein family | chr2:19008291-19009558 FORWARD LENGTH=1268
Chr2	19010081	19010581	peak_1096	AT2G46308	19011167	19011355	Symbols: | unknown protein; Has 30201 Blast hits to 17322 proteins in 780 species: Archae - 12; Bacteria - 1396; Metazoa - 17338; Fungi - 3422; Plants - 5037; Viruses - 0; Other Eukaryotes - 2996 (source: NCBI BLink). | chr2:19011167-19011355 REVERSE LENGTH=189
Chr2	19010081	19010581	peak_1096	AT2G46310	19011503	19012857	Symbols: CRF5 | cytokinin response factor 5 | chr2:19011503-19012857 FORWARD LENGTH=1355
Chr1	18691115	18691615	peak_1097	AT1G50450	18687785	18690371	Symbols: | Saccharopine dehydrogenase | chr1:18687785-18690371 REVERSE LENGTH=2587
Chr1	18691115	18691615	peak_1097	AT1G50460	18693684	18697659	Symbols: HKL1, ATHKL1 | hexokinase-like 1 | chr1:18693684-18697659 FORWARD LENGTH=3976
Chr2	18488863	18489363	peak_1098	AT2G44830	18490129	18492816	Symbols: | Protein kinase superfamily protein | chr2:18490129-18492816 FORWARD LENGTH=2688
Chr1	5844031	5844531	peak_1099	AT1G17080	5840269	5841606	Symbols: | Ribosomal protein L18ae family | chr1:5840269-5841606 REVERSE LENGTH=1338
Chr1	5844031	5844531	peak_1099	AT1G17090	5842216	5844283	Symbols: | unknown protein; INVOLVED IN: biological_process unknown; LOCATED IN: endomembrane system; EXPRESSED IN: 17 plant structures; EXPRESSED DURING: 7 growth stages; Has 5 Blast hits to 5 proteins in 2 species: Archae - 0; Bacteria - 0; Metazoa - 0; Fungi - 0; Plants - 5; Viruses - 0; Other Eukaryotes - 0 (source: NCBI BLink). | chr1:5842218-5844283 REVERSE LENGTH=2066
Chr1	5844031	5844531	peak_1099	AT1G17100	5844676	5845661	Symbols: | SOUL heme-binding family protein | chr1:5844676-5845661 FORWARD LENGTH=986
Chr5	24083435	24083935	peak_1100	AT5G59770	24079392	24081216	Symbols: | Protein-tyrosine phosphatase-like, PTPLA | chr5:24079392-24081216 REVERSE LENGTH=1825
Chr5	24083435	24083935	peak_1100	AT5G59780	24082197	24083431	Symbols: MYB59, ATMYB59-2 | myb domain protein 59 | chr5:24082197-24083417 REVERSE LENGTH=1221
Chr1	3638298	3638798	peak_1101	AT1G10900	3632234	3637141	Symbols: | Phosphatidylinositol-4-phosphate 5-kinase family protein | chr1:3632234-3637141 REVERSE LENGTH=4908
Chr1	3638298	3638798	peak_1101	AT1G10910	3639878	3644162	Symbols: | Pentatricopeptide repeat (PPR) superfamily protein | chr1:3639878-3644162 FORWARD LENGTH=4285
Chr1	8033054	8033554	peak_1103	AT1G22710	8030641	8033117	Symbols: SUC2, SUT1, ATSUC2 | sucrose-proton symporter 2 | chr1:8030641-8033117 REVERSE LENGTH=2477
Chr1	6814149	6814649	peak_1104	AT1G19700	6809724	6812663	Symbols: BEL10 | BEL1-like homeodomain 10 | chr1:6809724-6812663 REVERSE LENGTH=2940
Chr1	6814149	6814649	peak_1104	AT1G19710	6814793	6816876	Symbols: | UDP-Glycosyltransferase superfamily protein | chr1:6814793-6816876 FORWARD LENGTH=2084
Chr5	17223845	17224345	peak_1105	AT5G42950	17224436	17231355	Symbols: | GYF domain-containing protein | chr5:17224436-17231355 FORWARD LENGTH=6920
Chr3	5747227	5747727	peak_1106	AT3G16850	5748570	5751297	Symbols: | Pectin lyase-like superfamily protein | chr3:5748570-5751297 FORWARD LENGTH=2728
Chr5	25252944	25253444	peak_1107	AT5G62910	25250256	25252236	Symbols: | RING/U-box superfamily protein | chr5:25250256-25252236 FORWARD LENGTH=1981
Chr5	25252944	25253444	peak_1107	AT5G62920	25252386	25254212	Symbols: ARR6 | response regulator 6 | chr5:25252386-25254212 REVERSE LENGTH=1827
Chr5	25252944	25253444	peak_1107	AT5G62930	25254888	25256617	Symbols: | SGNH hydrolase-type esterase superfamily protein | chr5:25254888-25256617 FORWARD LENGTH=1730
Chr5	5300481	5300981	peak_1109	AT5G16210	5290867	5297974	Symbols: | HEAT repeat-containing protein | chr5:5290867-5297974 REVERSE LENGTH=7108
Chr5	5300481	5300981	peak_1109	AT5G16220	5298303	5300610	Symbols: | Octicosapeptide/Phox/Bem1p family protein | chr5:5298303-5300610 REVERSE LENGTH=2308
Chr5	5300481	5300981	peak_1109	AT5G16230	5303348	5306068	Symbols: | Plant stearoyl-acyl-carrier-protein desaturase family protein | chr5:5303348-5306068 FORWARD LENGTH=2721
Chr2	18945290	18945790	peak_1110	AT2G46060	18941099	18945099	Symbols: | transmembrane protein-related | chr2:18941099-18945069 REVERSE LENGTH=3971
Chr2	18945290	18945790	peak_1110	AT2G46070	18945981	18947823	Symbols: MPK12 | mitogen-activated protein kinase 12 | chr2:18945982-18947823 REVERSE LENGTH=1842
Chr3	8061215	8061715	peak_1111	AT3G22790	8052318	8058764	Symbols: | Kinase interacting (KIP1-like) family protein | chr3:8052318-8058764 REVERSE LENGTH=6447
Chr4	10473893	10474393	peak_1112	AT4G19150	10471331	10472742	Symbols: | Ankyrin repeat family protein | chr4:10471399-10472726 REVERSE LENGTH=1328
Chr4	10473893	10474393	peak_1112	AT4G19160	10477296	10480141	Symbols: | unknown protein; Has 315 Blast hits to 315 proteins in 152 species: Archae - 0; Bacteria - 250; Metazoa - 2; Fungi - 0; Plants - 46; Viruses - 0; Other Eukaryotes - 17 (source: NCBI BLink). | chr4:10477296-10480139 FORWARD LENGTH=2844
Chr1	29971782	29972282	peak_1113	AT1G79640	29966711	29971600	Symbols: | Protein kinase superfamily protein | chr1:29966711-29971600 REVERSE LENGTH=4890
Chr1	29971782	29972282	peak_1113	AT1G79650	29972108	29975281	Symbols: RAD23B | Rad23 UV excision repair protein family | chr1:29972108-29975281 REVERSE LENGTH=3174
Chr5	13611405	13611905	peak_1114	AT5G35407	13611798	13611932	Symbols: MIR396B | MIR396B; miRNA | chr5:13611798-13611932 FORWARD LENGTH=135
Chr2	8933148	8933648	peak_1115	AT2G20721	8931565	8931655	Symbols: | snoRNA | chr2:8931565-8931655 REVERSE LENGTH=91
Chr2	8933148	8933648	peak_1115	AT2G20722	8931708	8931782	Symbols: | snoRNA | chr2:8931708-8931782 REVERSE LENGTH=75
Chr2	8933148	8933648	peak_1115	AT2G20723	8931849	8931922	Symbols: | snoRNA | chr2:8931849-8931922 REVERSE LENGTH=74
Chr2	8933148	8933648	peak_1115	AT2G20725	8933571	8935496	Symbols: | CAAX amino terminal protease family protein | chr2:8933571-8935496 REVERSE LENGTH=1926
Chr2	8933148	8933648	peak_1115	AT2G20740	8935607	8937512	Symbols: | Tetraspanin family protein | chr2:8935607-8937512 FORWARD LENGTH=1906
Chr3	2756998	2757498	peak_1117	AT3G09030	2754782	2756507	Symbols: | BTB/POZ domain-containing protein | chr3:2754782-2756507 FORWARD LENGTH=1726
Chr3	2756998	2757498	peak_1117	AT3G09032	2757435	2758097	Symbols: | unknown protein; BEST Arabidopsis thaliana protein match is: unknown protein (TAIR:AT5G01225.1); Has 35333 Blast hits to 34131 proteins in 2444 species: Archae - 798; Bacteria - 22429; Metazoa - 974; Fungi - 991; Plants - 531; Viruses - 0; Other Eukaryotes - 9610 (source: NCBI BLink). | chr3:2757435-2758097 REVERSE LENGTH=663
Chr3	2756998	2757498	peak_1117	AT3G09035	2758820	2760347	Symbols: | Concanavalin A-like lectin family protein | chr3:2758820-2760347 FORWARD LENGTH=1528
Chr5	9377064	9377564	peak_1118	AT5G26600	9377402	9379797	Symbols: | Pyridoxal phosphate (PLP)-dependent transferases superfamily protein | chr5:9377402-9379018 FORWARD LENGTH=1617
Chr5	9377064	9377564	peak_1118	AT5G26610	9375183	9377125	Symbols: | D111/G-patch domain-containing protein | chr5:9375183-9377125 FORWARD LENGTH=1943
Chr3	7227422	7227922	peak_1119	AT3G20660	7225135	7228595	Symbols: AtOCT4, 4-Oct | organic cation/carnitine transporter4 | chr3:7225135-7228595 REVERSE LENGTH=3461
Chr3	7227422	7227922	peak_1119	AT3G20670	7229407	7230146	Symbols: HTA13 | histone H2A 13 | chr3:7229407-7230146 FORWARD LENGTH=740
Chr4	10943386	10943886	peak_1120	AT4G20250	10937990	10940528	Symbols: | unknown protein; Has 2 Blast hits to 2 proteins in 1 species: Archae - 0; Bacteria - 0; Metazoa - 0; Fungi - 0; Plants - 2; Viruses - 0; Other Eukaryotes - 0 (source: NCBI BLink). | chr4:10937990-10940528 REVERSE LENGTH=2539
Chr4	10943386	10943886	peak_1120	AT4G20260	10940746	10943561	Symbols: PCAP1 | plasma-membrane associated cation-binding protein 1 | chr4:10940746-10943495 FORWARD LENGTH=2750
Chr5	21811300	21811800	peak_1121	AT5G53730	21807974	21808810	Symbols: | Late embryogenesis abundant (LEA) hydroxyproline-rich glycoprotein family | chr5:21807974-21808810 REVERSE LENGTH=837
Chr5	21811300	21811800	peak_1121	AT5G53740	21811633	21814908	Symbols: | unknown protein; FUNCTIONS IN: molecular_function unknown; INVOLVED IN: biological_process unknown; LOCATED IN: chloroplast; EXPRESSED IN: synergid; BEST Arabidopsis thaliana protein match is: unknown protein (TAIR:AT5G53905.1); Has 1807 Blast hits to 1807 proteins in 277 species: Archae - 0; Bacteria - 0; Metazoa - 736; Fungi - 347; Plants - 385; Viruses - 0; Other Eukaryotes - 339 (s…
Chr5	21811300	21811800	peak_1121	AT5G53742	21813671	21814018	Symbols: | Protein of unknown function (DUF1278) | chr5:21813671-21814018 FORWARD LENGTH=348
Chr1	2237541	2238041	peak_1122	AT1G07280	2238087	2241217	Symbols: | Tetratricopeptide repeat (TPR)-like superfamily protein | chr1:2238230-2241217 FORWARD LENGTH=2988
Chr1	29815353	29815853	peak_1126	AT1G79250	29810134	29812526	Symbols: AGC1.7 | AGC kinase 1.7 | chr1:29810134-29812526 REVERSE LENGTH=2393
Chr1	29815353	29815853	peak_1126	AT1G79270	29815506	29819104	Symbols: ECT8 | evolutionarily conserved C-terminal region 8 | chr1:29815506-29819104 FORWARD LENGTH=3599
Chr3	18839999	18840499	peak_1127	AT3G50690	18834967	18837097	Symbols: | Leucine-rich repeat (LRR) family protein | chr3:18834967-18837097 REVERSE LENGTH=2131
Chr3	18839999	18840499	peak_1127	AT3G50695	18838994	18839131	Symbols: | unknown protein; Has 30201 Blast hits to 17322 proteins in 780 species: Archae - 12; Bacteria - 1396; Metazoa - 17338; Fungi - 3422; Plants - 5037; Viruses - 0; Other Eukaryotes - 2996 (source: NCBI BLink). | chr3:18838994-18839131 REVERSE LENGTH=138
Chr3	18839999	18840499	peak_1127	AT3G50700	18840411	18842950	Symbols: AtIDD2, IDD2 | indeterminate(ID)-domain 2 | chr3:18840411-18842950 FORWARD LENGTH=2540
Chr4	10012021	10012521	peak_1129	AT4G18030	10012361	10015815	Symbols: | S-adenosyl-L-methionine-dependent methyltransferases superfamily protein | chr4:10012361-10015815 REVERSE LENGTH=3455
Chr1	8101221	8101721	peak_1130	AT1G22882	8098767	8101351	Symbols: | Galactose-binding protein | chr1:8098767-8101351 FORWARD LENGTH=2585
Chr1	8101221	8101721	peak_1130	AT1G22885	8101565	8102375	Symbols: | unknown protein; FUNCTIONS IN: molecular_function unknown; INVOLVED IN: biological_process unknown; LOCATED IN: endomembrane system; EXPRESSED IN: 22 plant structures; EXPRESSED DURING: 13 growth stages; Has 15 Blast hits to 15 proteins in 2 species: Archae - 0; Bacteria - 0; Metazoa - 0; Fungi - 0; Plants - 15; Viruses - 0; Other Eukaryotes - 0 (source: NCBI BLink). | chr1:8101593-810…
Chr1	8101221	8101721	peak_1130	AT1G22890	8102818	8103532	Symbols: | unknown protein; FUNCTIONS IN: molecular_function unknown; INVOLVED IN: biological_process unknown; LOCATED IN: endomembrane system; EXPRESSED IN: 19 plant structures; EXPRESSED DURING: 11 growth stages; Has 17 Blast hits to 17 proteins in 2 species: Archae - 0; Bacteria - 0; Metazoa - 0; Fungi - 0; Plants - 17; Viruses - 0; Other Eukaryotes - 0 (source: NCBI BLink). | chr1:8102818-810…
Chr3	4672443	4672943	peak_1131	AT3G14090	4669253	4671575	Symbols: ATEXO70D3, EXO70D3 | exocyst subunit exo70 family protein D3 | chr3:4669253-4671575 REVERSE LENGTH=2323
Chr3	4672443	4672943	peak_1131	AT3G14100	4672919	4676162	Symbols: | RNA-binding (RRM/RBD/RNP motifs) family protein | chr3:4672919-4676162 FORWARD LENGTH=3244
Chr3	7543734	7544234	peak_1132	AT3G21420	7541477	7543518	Symbols: | 2-oxoglutarate (2OG) and Fe(II)-dependent oxygenase superfamily protein | chr3:7541477-7543518 FORWARD LENGTH=2042
Chr3	7543734	7544234	peak_1132	AT3G21430	7544628	7553579	Symbols: ATALY3, ALY3 | DNA binding | chr3:7544628-7553579 REVERSE LENGTH=8952
Chr2	13161858	13162358	peak_1133	AT2G30920	13157133	13159932	Symbols: ATCOQ3, EMB3002, COQ3 | coenzyme Q 3 | chr2:13157133-13159932 REVERSE LENGTH=2800
Chr2	13161858	13162358	peak_1133	AT2G30925	13161815	13161943	Symbols: | unknown protein; FUNCTIONS IN: molecular_function unknown; INVOLVED IN: biological_process unknown; LOCATED IN: endomembrane system; Has 1 Blast hits to 1 proteins in 1 species: Archae - 0; Bacteria - 0; Metazoa - 0; Fungi - 0; Plants - 1; Viruses - 0; Other Eukaryotes - 0 (source: NCBI BLink). | chr2:13161815-13161943 FORWARD LENGTH=129
Chr2	13161858	13162358	peak_1133	AT2G30930	13162369	13163398	Symbols: | unknown protein; FUNCTIONS IN: molecular_function unknown; INVOLVED IN: biological_process unknown; LOCATED IN: chloroplast, plasma membrane, membrane; EXPRESSED IN: 24 plant structures; EXPRESSED DURING: 14 growth stages; BEST Arabidopsis thaliana protein match is: unknown protein (TAIR:AT1G06540.1); Has 194 Blast hits to 176 proteins in 78 species: Archae - 0; Bacteria - 101; Metazoa…
Chr5	25111445	25111945	peak_1134	AT5G62560	25109991	25112001	Symbols: | RING/U-box superfamily protein with ARM repeat domain | chr5:25109991-25112001 FORWARD LENGTH=2011
Chr5	25111445	25111945	peak_1134	AT5G62570	25114320	25117295	Symbols: | Calmodulin binding protein-like | chr5:25114934-25117295 FORWARD LENGTH=2362
Chr3	6220149	6220649	peak_1135	AT3G18150	6217929	6219500	Symbols: | RNI-like superfamily protein | chr3:6217929-6219500 FORWARD LENGTH=1572
Chr3	6220149	6220649	peak_1135	AT3G18160	6220626	6223073	Symbols: PEX3-1 | peroxin 3-1 | chr3:6220918-6223073 FORWARD LENGTH=2156
Chr3	6220149	6220649	peak_1135	AT3G18165	6223188	6225372	Symbols: MOS4 | modifier of snc1,4 | chr3:6223188-6225372 FORWARD LENGTH=2185
Chr2	18689453	18689953	peak_1136	AT2G45340	18691722	18694725	Symbols: | Leucine-rich repeat protein kinase family protein | chr2:18691722-18694725 FORWARD LENGTH=3004
Chr5	18680068	18680568	peak_1137	AT5G46050	18675035	18679146	Symbols: ATPTR3, PTR3 | peptide transporter 3 | chr5:18675035-18679146 REVERSE LENGTH=4112
Chr5	18680068	18680568	peak_1137	AT5G46060	18681326	18682630	Symbols: | Protein of unknown function, DUF599 | chr5:18681326-18682630 FORWARD LENGTH=1305
Chr5	18680068	18680568	peak_1137	AT5G46070	18683364	18688707	Symbols: | Guanylate-binding family protein | chr5:18683364-18688707 FORWARD LENGTH=5344
Chr2	14998882	14999382	peak_1138	AT2G35680	14996713	14999085	Symbols: | Phosphotyrosine protein phosphatases superfamily protein | chr2:14996713-14999085 REVERSE LENGTH=2373
Chr2	14998882	14999382	peak_1138	AT2G35690	14999754	15003066	Symbols: ACX5 | acyl-CoA oxidase 5 | chr2:14999754-15003066 FORWARD LENGTH=3313
Chr1	5286487	5286987	peak_1140	AT1G15370	5287047	5288577	Symbols: | SNARE-like superfamily protein | chr1:5287047-5288577 FORWARD LENGTH=1531
Chr1	6528276	6528776	peak_1141	AT1G18890	6522764	6525962	Symbols: ATCDPK1, CPK10, CDPK1, AtCPK10 | calcium-dependent protein kinase 1 | chr1:6522764-6525962 REVERSE LENGTH=3199
Chr1	6528276	6528776	peak_1141	AT1G18900	6528984	6532614	Symbols: | Pentatricopeptide repeat (PPR) superfamily protein | chr1:6528984-6532614 FORWARD LENGTH=3631
Chr1	51752	52252	peak_1142	AT1G01090	47485	49286	Symbols: PDH-E1 ALPHA | pyruvate dehydrogenase E1 alpha | chr1:47485-49286 REVERSE LENGTH=1802
Chr1	51752	52252	peak_1142	AT1G01100	50075	51199	Symbols: | 60S acidic ribosomal protein family | chr1:50090-51187 REVERSE LENGTH=1098
Chr1	51752	52252	peak_1142	AT1G01110	52239	54692	Symbols: IQD18 | IQ-domain 18 | chr1:52239-54692 FORWARD LENGTH=2454
Chr3	22378694	22379194	peak_1145	AT3G60540	22374963	22375865	Symbols: | Preprotein translocase Sec, Sec61-beta subunit protein | chr3:22374963-22375865 REVERSE LENGTH=903
Chr3	22378694	22379194	peak_1145	AT3G60550	22379805	22380641	Symbols: CYCP3;2 | cyclin p3;2 | chr3:22379805-22380641 FORWARD LENGTH=837
Chr4	18457197	18457697	peak_1147	AT4G39780	18457957	18459180	Symbols: | Integrase-type DNA-binding superfamily protein | chr4:18457957-18459180 REVERSE LENGTH=1224
Chr2	14180163	14180663	peak_1149	AT2G33470	14176363	14178653	Symbols: GLTP1 | glycolipid transfer protein 1 | chr2:14176363-14178653 REVERSE LENGTH=2291
Chr2	14180163	14180663	peak_1149	AT2G33480	14181186	14182402	Symbols: ANAC041, NAC041 | NAC domain containing protein 41 | chr2:14181186-14182402 FORWARD LENGTH=1217
Chr2	14180163	14180663	peak_1149	AT2G33490	14183552	14187869	Symbols: | hydroxyproline-rich glycoprotein family protein | chr2:14183552-14187869 FORWARD LENGTH=4318
Chr2	18343934	18344434	peak_1150	AT2G44450	18340921	18343849	Symbols: BGLU15 | beta glucosidase 15 | chr2:18340921-18343849 FORWARD LENGTH=2929
Chr2	18343934	18344434	peak_1150	AT2G44460	18346439	18349966	Symbols: BGLU28 | beta glucosidase 28 | chr2:18346439-18349966 FORWARD LENGTH=3528
Chr1	6959301	6959801	peak_1151	AT1G20070	6958010	6959123	Symbols: | unknown protein; FUNCTIONS IN: molecular_function unknown; INVOLVED IN: biological_process unknown; LOCATED IN: chloroplast; EXPRESSED IN: 20 plant structures; EXPRESSED DURING: 11 growth stages; Has 26 Blast hits to 26 proteins in 9 species: Archae - 0; Bacteria - 0; Metazoa - 0; Fungi - 2; Plants - 24; Viruses - 0; Other Eukaryotes - 0 (source: NCBI BLink). | chr1:6958010-6959123 REV…
Chr1	6959301	6959801	peak_1151	AT1G20080	6962132	6965045	Symbols: SYTB, ATSYTB, NTMC2TYPE1.2, NTMC2T1.2, SYT2 | Calcium-dependent lipid-binding (CaLB domain) family protein | chr1:6962132-6965045 FORWARD LENGTH=2914
Chr5	24294501	24295001	peak_1153	AT5G60400	24291140	24292162	Symbols: | unknown protein; Has 35333 Blast hits to 34131 proteins in 2444 species: Archae - 798; Bacteria - 22429; Metazoa - 974; Fungi - 991; Plants - 531; Viruses - 0; Other Eukaryotes - 9610 (source: NCBI BLink). | chr5:24291140-24291932 REVERSE LENGTH=793
Chr5	24294501	24295001	peak_1153	AT5G60410	24294890	24301147	Symbols: ATSIZ1, SIZ1 | DNA-binding protein with MIZ/SP-RING zinc finger, PHD-finger and SAP domain | chr5:24294890-24301138 FORWARD LENGTH=6249
Chr1	30250214	30250714	peak_1154	AT1G80460	30246745	30249305	Symbols: NHO1, GLI1 | Actin-like ATPase superfamily protein | chr1:30246745-30249305 REVERSE LENGTH=2561
Chr2	8942588	8943088	peak_1155	AT2G20750	8941119	8942689	Symbols: ATEXPB1, EXPB1, ATHEXP BETA 1.5 | expansin B1 | chr2:8941119-8942689 FORWARD LENGTH=1571
Chr2	8942588	8943088	peak_1155	AT2G20760	8942763	8945244	Symbols: | Clathrin light chain protein | chr2:8942763-8945244 REVERSE LENGTH=2482
Chr2	8942588	8943088	peak_1155	AT2G20770	8945318	8947310	Symbols: GCL2 | GCR2-like 2 | chr2:8945318-8947310 FORWARD LENGTH=1993
Chr4	13903998	13904498	peak_1156	AT4G27930	13902635	13902978	Symbols: | unknown protein; Has 4 Blast hits to 4 proteins in 2 species: Archae - 0; Bacteria - 0; Metazoa - 0; Fungi - 0; Plants - 4; Viruses - 0; Other Eukaryotes - 0 (source: NCBI BLink). | chr4:13902635-13902978 REVERSE LENGTH=344
Chr4	13903998	13904498	peak_1156	AT4G27940	13904474	13907245	Symbols: ATMTM1, MTM1 | manganese tracking factor for mitochondrial SOD2 | chr4:13904474-13907245 FORWARD LENGTH=2772
Chr5	20506554	20507054	peak_1157	AT5G50360	20505180	20506338	Symbols: | unknown protein; BEST Arabidopsis thaliana protein match is: unknown protein (TAIR:AT3G48510.1); Has 1807 Blast hits to 1807 proteins in 277 species: Archae - 0; Bacteria - 0; Metazoa - 736; Fungi - 347; Plants - 385; Viruses - 0; Other Eukaryotes - 339 (source: NCBI BLink). | chr5:20505180-20506338 REVERSE LENGTH=1159
Chr5	20506554	20507054	peak_1157	AT5G50361	20506381	20506578	Symbols: | unknown protein; LOCATED IN: chloroplast; Has 30201 Blast hits to 17322 proteins in 780 species: Archae - 12; Bacteria - 1396; Metazoa - 17338; Fungi - 3422; Plants - 5037; Viruses - 0; Other Eukaryotes - 2996 (source: NCBI BLink). | chr5:20506381-20506578 REVERSE LENGTH=198
Chr3	23153471	23153971	peak_1158	AT3G62600	23150790	23153510	Symbols: ATERDJ3B, ERDJ3B | DNAJ heat shock family protein | chr3:23150790-23153510 REVERSE LENGTH=2721
Chr3	23153471	23153971	peak_1158	AT3G62610	23154758	23156585	Symbols: ATMYB11, PFG2, MYB11 | myb domain protein 11 | chr3:23154758-23156585 FORWARD LENGTH=1828
Chr5	3579676	3580176	peak_1159	AT5G11225	3578295	3578366	Symbols: | pre-tRNA | chr5:3578295-3578366 REVERSE LENGTH=72
Chr5	3579676	3580176	peak_1159	AT5G11230	3580562	3581617	Symbols: | Nucleotide-sugar transporter family protein | chr5:3580562-3581617 FORWARD LENGTH=1056
Chr5	3579676	3580176	peak_1159	AT5G11240	3582540	3586986	Symbols: | transducin family protein / WD-40 repeat family protein | chr5:3582540-3586986 FORWARD LENGTH=4447
Chr1	26434765	26435265	peak_1160	AT1G70200	26432297	26434400	Symbols: | RNA-binding (RRM/RBD/RNP motifs) family protein | chr1:26432297-26434400 REVERSE LENGTH=2104
Chr2	11214155	11214655	peak_1162	AT2G26330	11208183	11213971	Symbols: ER, QRP1 | Leucine-rich receptor-like protein kinase family protein | chr2:11208183-11213971 REVERSE LENGTH=5789
Chr2	11214155	11214655	peak_1162	AT2G26340	11215252	11217033	Symbols: | unknown protein. | chr2:11215252-11217033 FORWARD LENGTH=1782
Chr3	23092683	23093183	peak_1163	AT3G62420	23091586	23092850	Symbols: ATBZIP53, BZIP53 | basic region/leucine zipper motif 53 | chr3:23091586-23092850 REVERSE LENGTH=1265
Chr3	23092683	23093183	peak_1163	AT3G62422	23091586	23092850	Symbols: CPuORF3 | conserved peptide upstream open reading frame 3 | chr3:23091586-23092850 REVERSE LENGTH=1265
Chr3	23092683	23093183	peak_1163	AT3G62430	23093795	23095304	Symbols: | Protein with RNI-like/FBD-like domains | chr3:23093795-23095304 REVERSE LENGTH=1510
Chr5	25054381	25054881	peak_1164	AT5G62390	25051978	25054289	Symbols: ATBAG7, BAG7 | BCL-2-associated athanogene 7 | chr5:25051978-25054289 REVERSE LENGTH=2312
Chr5	25054381	25054881	peak_1164	AT5G62400	25054614	25055606	Symbols: | unknown protein; Has 7 Blast hits to 7 proteins in 2 species: Archae - 0; Bacteria - 0; Metazoa - 0; Fungi - 0; Plants - 7; Viruses - 0; Other Eukaryotes - 0 (source: NCBI BLink). | chr5:25054614-25055606 REVERSE LENGTH=993
Chr5	25054381	25054881	peak_1164	AT5G62410	25056262	25062625	Symbols: SMC2, TTN3, ATCAP-E1, ATSMC4 | structural maintenance of chromosomes 2 | chr5:25056262-25062625 FORWARD LENGTH=6364
Chr5	18589418	18589918	peak_1166	AT5G45820	18586980	18588543	Symbols: CIPK20, SnRK3.6, PKS18 | CBL-interacting protein kinase 20 | chr5:18586980-18588543 REVERSE LENGTH=1564
Chr5	18589418	18589918	peak_1166	AT5G45830	18589482	18591400	Symbols: DOG1, GSQ5, ATDOG1 | delay of germination 1 | chr5:18589482-18591400 REVERSE LENGTH=1919
Chr4	14006902	14007402	peak_1167	AT4G28260	14004485	14006970	Symbols: | unknown protein; FUNCTIONS IN: molecular_function unknown; INVOLVED IN: biological_process unknown; LOCATED IN: cellular_component unknown; EXPRESSED IN: 24 plant structures; EXPRESSED DURING: 15 growth stages; Has 50 Blast hits to 42 proteins in 12 species: Archae - 0; Bacteria - 0; Metazoa - 1; Fungi - 0; Plants - 49; Viruses - 0; Other Eukaryotes - 0 (source: NCBI BLink). | chr4:140…
Chr4	14006902	14007402	peak_1167	AT4G28270	14007539	14009019	Symbols: ATRMA2, RMA2 | RING membrane-anchor 2 | chr4:14007539-14009019 REVERSE LENGTH=1481
Chr5	763187	763687	peak_1168	AT5G03200	760319	761803	Symbols: | RING/U-box superfamily protein | chr5:760319-761803 REVERSE LENGTH=1485
Chr5	763187	763687	peak_1168	AT5G03204	762287	762397	Symbols: | unknown protein; Has 30201 Blast hits to 17322 proteins in 780 species: Archae - 12; Bacteria - 1396; Metazoa - 17338; Fungi - 3422; Plants - 5037; Viruses - 0; Other Eukaryotes - 2996 (source: NCBI BLink). | chr5:762287-762397 REVERSE LENGTH=111
Chr5	763187	763687	peak_1168	AT5G03210	762787	763321	Symbols: | unknown protein; FUNCTIONS IN: molecular_function unknown; INVOLVED IN: biological_process unknown; LOCATED IN: endomembrane system; EXPRESSED IN: 11 plant structures; EXPRESSED DURING: 7 growth stages; Has 6 Blast hits to 6 proteins in 2 species: Archae - 0; Bacteria - 0; Metazoa - 0; Fungi - 0; Plants - 6; Viruses - 0; Other Eukaryotes - 0 (source: NCBI BLink). | chr5:762787-763321 R…
Chr3	2053331	2053831	peak_1169	AT3G06580	2048905	2052025	Symbols: GAL1, GALK | Mevalonate/galactokinase family protein | chr3:2048905-2052025 REVERSE LENGTH=3121
Chr3	2053331	2053831	peak_1169	AT3G06590	2052693	2055414	Symbols: | basic helix-loop-helix (bHLH) DNA-binding superfamily protein | chr3:2052693-2055407 REVERSE LENGTH=2715
Chr4	18160352	18160852	peak_1170	AT4G38950	18154395	18159936	Symbols: | ATP binding microtubule motor family protein | chr4:18154395-18159936 REVERSE LENGTH=5542
Chr4	18160352	18160852	peak_1170	AT4G38960	18161088	18163321	Symbols: | B-box type zinc finger family protein | chr4:18161088-18163321 FORWARD LENGTH=2234
Chr2	16548000	16548500	peak_1171	AT2G39700	16543832	16545584	Symbols: ATEXPA4, ATEXP4, ATHEXP ALPHA 1.6, EXPA4 | expansin A4 | chr2:16543832-16545584 REVERSE LENGTH=1753
Chr1	9184323	9184823	peak_1172	AT1G26570	9182204	9184393	Symbols: UGD1, ATUGD1 | UDP-glucose dehydrogenase 1 | chr1:9182204-9184393 FORWARD LENGTH=2190
Chr1	9184323	9184823	peak_1172	AT1G26580	9184606	9187505	Symbols: | FUNCTIONS IN: molecular_function unknown; INVOLVED IN: biological_process unknown; LOCATED IN: cellular_component unknown; EXPRESSED IN: 24 plant structures; EXPRESSED DURING: 15 growth stages; BEST Arabidopsis thaliana protein match is: ELM2 domain-containing protein (TAIR:AT2G03470.1); Has 161 Blast hits to 161 proteins in 17 species: Archae - 0; Bacteria - 0; Metazoa - 1; Fungi - 4;…
Chr2	496363	496863	peak_1173	AT2G02060	495570	497747	Symbols: | Homeodomain-like superfamily protein | chr2:495570-497747 FORWARD LENGTH=2178
Chr2	496363	496863	peak_1173	AT2G02061	498025	499559	Symbols: | Nucleotide-diphospho-sugar transferase family protein | chr2:498025-499559 FORWARD LENGTH=1535
Chr1	6862221	6862721	peak_1174	AT1G19835	6855952	6860443	Symbols: | Plant protein of unknown function (DUF869) | chr1:6855952-6860443 REVERSE LENGTH=4492
Chr1	11410568	11411068	peak_1177	AT1G31812	11410875	11412204	Symbols: ACBP6, ACBP | acyl-CoA-binding protein 6 | chr1:11410875-11412204 REVERSE LENGTH=1330
Chr2	11273844	11274344	peak_1178	AT2G26510	11273911	11277630	Symbols: PDE135 | Xanthine/uracil permease family protein | chr2:11273911-11277630 FORWARD LENGTH=3720
Chr3	5483320	5483820	peak_1179	AT3G16180	5481325	5485094	Symbols: | Major facilitator superfamily protein | chr3:5481325-5485094 REVERSE LENGTH=3770
Chr1	6940538	6941038	peak_1181	AT1G20000	6936898	6937666	Symbols: TAF11b | TBP-associated factor 11B | chr1:6936898-6937666 REVERSE LENGTH=769
Chr1	6940538	6941038	peak_1181	AT1G20010	6937795	6940582	Symbols: TUB5 | tubulin beta-5 chain | chr1:6937795-6940582 REVERSE LENGTH=2788
Chr1	6940538	6941038	peak_1181	AT1G20015	6941285	6941373	Symbols: | snoRNA | chr1:6941285-6941373 FORWARD LENGTH=89
Chr1	6940538	6941038	peak_1181	AT1G20020	6942717	6945018	Symbols: ATLFNR2 | ferredoxin-NADP(+)-oxidoreductase 2 | chr1:6942717-6945016 FORWARD LENGTH=2300
Chr1	9880288	9880788	peak_1182	AT1G28260	9875600	9879267	Symbols: | Telomerase activating protein Est1 | chr1:9875600-9879267 REVERSE LENGTH=3668
Chr1	9880288	9880788	peak_1182	AT1G28270	9883038	9883870	Symbols: RALFL4 | ralf-like 4 | chr1:9883038-9883870 FORWARD LENGTH=833
Chr4	16801630	16802130	peak_1183	AT4G35300	16796256	16799777	Symbols: TMT2 | tonoplast monosaccharide transporter2 | chr4:16796256-16799777 REVERSE LENGTH=3522
Chr4	16801630	16802130	peak_1183	AT4G35310	16801987	16804995	Symbols: CPK5, ATCPK5 | calmodulin-domain protein kinase 5 | chr4:16801987-16804995 FORWARD LENGTH=3009
Chr1	26079742	26080242	peak_1185	AT1G69370	26079956	26081727	Symbols: CM3, cm-3 | chorismate mutase 3 | chr1:26079956-26081727 FORWARD LENGTH=1772
Chr4	9599748	9600248	peak_1186	AT4G17070	9595385	9598237	Symbols: | peptidyl-prolyl cis-trans isomerases | chr4:9595385-9598237 REVERSE LENGTH=2853
Chr4	9599748	9600248	peak_1186	AT4G17080	9601451	9604207	Symbols: | Histone H3 K4-specific methyltransferase SET7/9 family protein | chr4:9601451-9604207 FORWARD LENGTH=2757
Chr4	10071267	10071767	peak_1187	AT4G18195	10069694	10071115	Symbols: ATPUP8, PUP8 | purine permease 8 | chr4:10069694-10071115 FORWARD LENGTH=1422
Chr4	10071267	10071767	peak_1187	AT4G18197	10071634	10073236	Symbols: ATPUP7, PEX17, PUP7 | purine permease 7 | chr4:10071634-10073236 FORWARD LENGTH=1603
Chr4	10071267	10071767	peak_1187	AT4G18205	10073758	10075271	Symbols: | Nucleotide-sugar transporter family protein | chr4:10073758-10075271 FORWARD LENGTH=1514
Chr2	16680377	16680877	peak_1188	AT2G39950	16676542	16680489	Symbols: | unknown protein; FUNCTIONS IN: molecular_function unknown; INVOLVED IN: biological_process unknown; LOCATED IN: cellular_component unknown; EXPRESSED IN: 24 plant structures; EXPRESSED DURING: 15 growth stages; Has 941 Blast hits to 229 proteins in 79 species: Archae - 0; Bacteria - 8; Metazoa - 89; Fungi - 54; Plants - 41; Viruses - 0; Other Eukaryotes - 749 (source: NCBI BLink). | ch…
Chr2	16680377	16680877	peak_1188	AT2G39960	16681474	16683640	Symbols: | Microsomal signal peptidase 25 kDa subunit (SPC25) | chr2:16681474-16683640 REVERSE LENGTH=2167
Chr3	3741595	3742095	peak_1189	AT3G11850	3738897	3741714	Symbols: | Protein of unknown function, DUF593 | chr3:3738897-3741714 REVERSE LENGTH=2818
Chr3	3741595	3742095	peak_1189	AT3G11860	3744816	3746850	Symbols: | BEST Arabidopsis thaliana protein match is: Sterile alpha motif (SAM) domain-containing protein (TAIR:AT3G11890.2); Has 52 Blast hits to 14 proteins in 3 species: Archae - 0; Bacteria - 1; Metazoa - 0; Fungi - 0; Plants - 51; Viruses - 0; Other Eukaryotes - 0 (source: NCBI BLink). | chr3:3744816-3746850 FORWARD LENGTH=2035
Chr5	24257321	24257821	peak_1190	AT5G60260	24255434	24256285	Symbols: | unknown protein; Has 1807 Blast hits to 1807 proteins in 277 species: Archae - 0; Bacteria - 0; Metazoa - 736; Fungi - 347; Plants - 385; Viruses - 0; Other Eukaryotes - 339 (source: NCBI BLink). | chr5:24255434-24256285 REVERSE LENGTH=852
Chr5	24257321	24257821	peak_1190	AT5G60270	24257745	24260043	Symbols: | Concanavalin A-like lectin protein kinase family protein | chr5:24257745-24260043 FORWARD LENGTH=2299
Chr5	24257321	24257821	peak_1190	AT5G60280	24260563	24262536	Symbols: | Concanavalin A-like lectin protein kinase family protein | chr5:24260563-24262536 FORWARD LENGTH=1974
Chr5	17172320	17172820	peak_1192	AT5G42820	17169283	17171704	Symbols: ATU2AF35B, U2AF35B | Zinc finger C-x8-C-x5-C-x3-H type family protein | chr5:17170212-17171704 REVERSE LENGTH=1493
Chr5	17172320	17172820	peak_1192	AT5G42825	17171964	17172742	Symbols: | unknown protein; Has 35333 Blast hits to 34131 proteins in 2444 species: Archae - 798; Bacteria - 22429; Metazoa - 974; Fungi - 991; Plants - 531; Viruses - 0; Other Eukaryotes - 9610 (source: NCBI BLink). | chr5:17171964-17172742 FORWARD LENGTH=779
Chr2	7056058	7056558	peak_1193	NA	NA	NA
Chr5	26493499	26493999	peak_1194	AT5G66310	26485685	26491382	Symbols: | ATP binding microtubule motor family protein | chr5:26485685-26491382 REVERSE LENGTH=5698
Chr1	18410292	18410792	peak_1195	AT1G49740	18407518	18410022	Symbols: | PLC-like phosphodiesterases superfamily protein | chr1:18407518-18410022 FORWARD LENGTH=2505
Chr1	18410292	18410792	peak_1195	AT1G49750	18410929	18412801	Symbols: | Leucine-rich repeat (LRR) family protein | chr1:18410929-18412801 REVERSE LENGTH=1873
Chr3	1411727	1412227	peak_1197	AT3G05050	1408613	1411803	Symbols: | Protein kinase superfamily protein | chr3:1408613-1411803 REVERSE LENGTH=3191
Chr3	1411727	1412227	peak_1197	AT3G05060	1412867	1415966	Symbols: | NOP56-like pre RNA processing ribonucleoprotein | chr3:1412867-1415966 REVERSE LENGTH=3100
Chr2	17544070	17544570	peak_1199	AT2G42040	17543034	17545230	Symbols: | CONTAINS InterPro DOMAIN/s: WRC (InterPro:IPR014977); Has 219 Blast hits to 219 proteins in 19 species: Archae - 0; Bacteria - 0; Metazoa - 3; Fungi - 0; Plants - 215; Viruses - 0; Other Eukaryotes - 1 (source: NCBI BLink). | chr2:17543034-17545230 FORWARD LENGTH=2197
Chr4	12243331	12243831	peak_1200	AT4G23450	12240803	12242706	Symbols: AIRP1, AtAIRP1 | RING/U-box superfamily protein | chr4:12240804-12242706 REVERSE LENGTH=1903
Chr4	12243331	12243831	peak_1200	AT4G23460	12243671	12248950	Symbols: | Adaptin family protein | chr4:12243671-12248950 REVERSE LENGTH=5280
Chr5	17609451	17609951	peak_1201	AT5G43810	17610972	17616797	Symbols: ZLL | Stabilizer of iron transporter SufD / Polynucleotidyl transferase | chr5:17610972-17616797 FORWARD LENGTH=5826
Chr1	19640475	19640975	peak_1202	AT1G52710	19638285	19640239	Symbols: | Rubredoxin-like superfamily protein | chr1:19638285-19640239 REVERSE LENGTH=1955
Chr1	19640475	19640975	peak_1202	AT1G52720	19640899	19641665	Symbols: | unknown protein; BEST Arabidopsis thaliana protein match is: unknown protein (TAIR:AT3G15630.1); Has 61 Blast hits to 61 proteins in 13 species: Archae - 0; Bacteria - 0; Metazoa - 0; Fungi - 0; Plants - 61; Viruses - 0; Other Eukaryotes - 0 (source: NCBI BLink). | chr1:19640899-19641665 FORWARD LENGTH=767
Chr1	19640475	19640975	peak_1202	AT1G52730	19642490	19645134	Symbols: | Transducin/WD40 repeat-like superfamily protein | chr1:19642529-19645134 FORWARD LENGTH=2606
Chr5	5223703	5224203	peak_1203	AT5G16000	5224143	5227288	Symbols: NIK1 | NSP-interacting kinase 1 | chr5:5224143-5227288 FORWARD LENGTH=3146
Chr2	16327540	16328040	peak_1204	AT2G39130	16322956	16327266	Symbols: | Transmembrane amino acid transporter family protein | chr2:16322956-16327266 REVERSE LENGTH=4311
Chr2	16327540	16328040	peak_1204	AT2G39140	16330183	16333360	Symbols: SVR1 | pseudouridine synthase family protein | chr2:16330183-16333360 FORWARD LENGTH=3178
Chr4	10164416	10164916	peak_1205	AT4G18390	10162953	10165562	Symbols: TCP2 | TEOSINTE BRANCHED 1, cycloidea and PCF transcription factor 2 | chr4:10162979-10165546 REVERSE LENGTH=2568
Chr5	26887195	26887695	peak_1208	AT5G67385	26884664	26887204	Symbols: | Phototropic-responsive NPH3 family protein | chr5:26884664-26887204 FORWARD LENGTH=2541
Chr5	26887195	26887695	peak_1208	AT5G67390	26887670	26889238	Symbols: | unknown protein; BEST Arabidopsis thaliana protein match is: Plant protein of unknown function (DUF863) (TAIR:AT1G69360.1); Has 186 Blast hits to 186 proteins in 18 species: Archae - 0; Bacteria - 0; Metazoa - 0; Fungi - 0; Plants - 170; Viruses - 0; Other Eukaryotes - 16 (source: NCBI BLink). | chr5:26887670-26888634 REVERSE LENGTH=965
Chr4	13231920	13232420	peak_1210	AT4G26100	13227450	13230797	Symbols: CK1, CKL1 | casein kinase 1 | chr4:13227450-13230797 REVERSE LENGTH=3348
Chr4	13231920	13232420	peak_1210	AT4G26110	13232595	13235879	Symbols: NAP1;1 | nucleosome assembly protein1;1 | chr4:13232595-13235879 FORWARD LENGTH=3285
Chr1	20204362	20204862	peak_1211	AT1G54115	20202118	20204177	Symbols: ATCCX4, CCX4 | cation calcium exchanger 4 | chr1:20202118-20204177 FORWARD LENGTH=2060
Chr1	20204362	20204862	peak_1211	AT1G54120	20207020	20207540	Symbols: | unknown protein; BEST Arabidopsis thaliana protein match is: unknown protein (TAIR:AT3G14060.1); Has 23 Blast hits to 23 proteins in 7 species: Archae - 0; Bacteria - 0; Metazoa - 0; Fungi - 0; Plants - 23; Viruses - 0; Other Eukaryotes - 0 (source: NCBI BLink). | chr1:20207020-20207540 FORWARD LENGTH=521
Chr3	5347996	5348496	peak_1213	AT3G15810	5347822	5349288	Symbols: | Protein of unknown function (DUF567) | chr3:5347822-5349288 REVERSE LENGTH=1467
Chr3	5347996	5348496	peak_1213	AT3G15820	5351071	5353728	Symbols: ROD1 | phosphatidic acid phosphatase-related / PAP2-related | chr3:5351071-5353728 FORWARD LENGTH=2658
Chr5	21054505	21055005	peak_1214	AT5G51810	21055188	21056808	Symbols: GA20OX2, AT2353, ATGA20OX2 | gibberellin 20 oxidase 2 | chr5:21055188-21056808 REVERSE LENGTH=1621
Chr1	17731606	17732106	peak_1215	AT1G48070	17730417	17731122	Symbols: | Thioredoxin superfamily protein | chr1:17730417-17731122 REVERSE LENGTH=706
Chr1	17731606	17732106	peak_1215	AT1G48080	17731841	17731913	Symbols: | pre-tRNA | chr1:17731841-17731913 FORWARD LENGTH=73
Chr1	17731606	17732106	peak_1215	AT1G48090	17732010	17758444	Symbols: | calcium-dependent lipid-binding family protein | chr1:17732010-17758444 REVERSE LENGTH=26435
Chr1	27437457	27437957	peak_1216	AT1G72910	27435614	27437144	Symbols: | Toll-Interleukin-Resistance (TIR) domain-containing protein | chr1:27435614-27437144 FORWARD LENGTH=1531
Chr1	27437457	27437957	peak_1216	AT1G72920	27437928	27439091	Symbols: | Toll-Interleukin-Resistance (TIR) domain family protein | chr1:27437928-27439091 FORWARD LENGTH=1164
Chr1	27437457	27437957	peak_1216	AT1G72930	27439452	27440464	Symbols: TIR | toll/interleukin-1 receptor-like | chr1:27439452-27440464 FORWARD LENGTH=1013
Chr1	17168820	17169320	peak_1217	AT1G45230	17169537	17171472	Symbols: | Protein of unknown function (DUF3223) | chr1:17169539-17171461 REVERSE LENGTH=1923
Chr1	17168820	17169320	peak_1217	AT1G45249	17165127	17167907	Symbols: ABF2 | abscisic acid responsive elements-binding factor 2 | chr1:17165178-17167907 REVERSE LENGTH=2730
Chr1	23871312	23871812	peak_1218	AT1G64320	23869036	23870548	Symbols: | myosin heavy chain-related | chr1:23869036-23870548 FORWARD LENGTH=1513
Chr1	23871312	23871812	peak_1218	AT1G64330	23870905	23874198	Symbols: | myosin heavy chain-related | chr1:23870905-23874198 FORWARD LENGTH=3294
Chr1	27191079	27191579	peak_1219	AT1G72240	27190179	27190749	Symbols: | unknown protein; BEST Arabidopsis thaliana protein match is: unknown protein (TAIR:AT1G22470.1); Has 65 Blast hits to 63 proteins in 13 species: Archae - 0; Bacteria - 0; Metazoa - 1; Fungi - 0; Plants - 64; Viruses - 0; Other Eukaryotes - 0 (source: NCBI BLink). | chr1:27190179-27190749 FORWARD LENGTH=571
Chr1	27191079	27191579	peak_1219	AT1G72250	27192845	27198314	Symbols: | Di-glucose binding protein with Kinesin motor domain | chr1:27192845-27198314 FORWARD LENGTH=5470
Chr1	28772148	28772648	peak_1222	AT1G76660	28768879	28771409	Symbols: | FUNCTIONS IN: molecular_function unknown; INVOLVED IN: biological_process unknown; LOCATED IN: plasma membrane; EXPRESSED IN: 22 plant structures; EXPRESSED DURING: 13 growth stages; BEST Arabidopsis thaliana protein match is: hydroxyproline-rich glycoprotein family protein (TAIR:AT5G52430.1); Has 353 Blast hits to 231 proteins in 60 species: Archae - 0; Bacteria - 6; Metazoa - 57; Fun…
Chr1	28772148	28772648	peak_1222	AT1G76670	28772600	28774901	Symbols: | Nucleotide-sugar transporter family protein | chr1:28772600-28774901 REVERSE LENGTH=2302
Chr2	15750338	15750838	peak_1223	AT2G37520	15744769	15750107	Symbols: | Acyl-CoA N-acyltransferase with RING/FYVE/PHD-type zinc finger domain | chr2:15744769-15750107 REVERSE LENGTH=5339
Chr2	15750338	15750838	peak_1223	AT2G37530	15750970	15751672	Symbols: | unknown protein; BEST Arabidopsis thaliana protein match is: unknown protein (TAIR:AT1G07795.1); Has 39 Blast hits to 39 proteins in 11 species: Archae - 0; Bacteria - 0; Metazoa - 0; Fungi - 0; Plants - 39; Viruses - 0; Other Eukaryotes - 0 (source: NCBI BLink). | chr2:15750970-15751672 FORWARD LENGTH=703
Chr2	15750338	15750838	peak_1223	AT2G37540	15751568	15753967	Symbols: | NAD(P)-binding Rossmann-fold superfamily protein | chr2:15751568-15753967 REVERSE LENGTH=2400
Chr5	462315	462815	peak_1225	AT5G02260	463158	465246	Symbols: ATEXPA9, EXP9, ATEXP9, ATHEXP ALPHA 1.10, EXPA9 | expansin A9 | chr5:463158-465246 FORWARD LENGTH=2089
Chr1	6946186	6946686	peak_1226	AT1G20030	6945425	6947344	Symbols: | Pathogenesis-related thaumatin superfamily protein | chr1:6945695-6947344 FORWARD LENGTH=1650
Chr1	6946186	6946686	peak_1226	AT1G20050	6949043	6950319	Symbols: HYD1 | C-8,7 sterol isomerase | chr1:6949043-6950319 FORWARD LENGTH=1277
Chr3	4401322	4401822	peak_1228	AT3G13490	4395725	4399325	Symbols: OVA5, ATKRS-2 | Lysyl-tRNA synthetase, class II | chr3:4395725-4399325 REVERSE LENGTH=3601
Chr3	4401322	4401822	peak_1228	AT3G13510	4403500	4406091	Symbols: | Protein of Unknown Function (DUF239) | chr3:4403500-4406091 FORWARD LENGTH=2592
Chr2	9733198	9733698	peak_1229	AT2G22850	9731279	9733400	Symbols: bZIP6 | basic leucine-zipper 6 | chr2:9731279-9733400 REVERSE LENGTH=2122
Chr4	7238595	7239095	peak_1230	AT4G12080	7239219	7241494	Symbols: AHL1, ATAHL1 | AT-hook motif nuclear-localized protein 1 | chr4:7239219-7241494 FORWARD LENGTH=2276
Chr2	18373131	18373631	peak_1231	AT2G44500	18374292	18376790	Symbols: | O-fucosyltransferase family protein | chr2:18374341-18376790 FORWARD LENGTH=2450
Chr3	5555280	5555780	peak_1232	AT3G16360	5554258	5555603	Symbols: AHP4 | HPT phosphotransmitter 4 | chr3:5554258-5555603 FORWARD LENGTH=1346
Chr3	5555280	5555780	peak_1232	AT3G16370	5556710	5558589	Symbols: | GDSL-like Lipase/Acylhydrolase superfamily protein | chr3:5556710-5558589 FORWARD LENGTH=1880
Chr4	13393387	13393887	peak_1233	AT4G26530	13391293	13393107	Symbols: | Aldolase superfamily protein | chr4:13391293-13393102 FORWARD LENGTH=1810
Chr4	13393387	13393887	peak_1233	AT4G26540	13394522	13398112	Symbols: | Leucine-rich repeat receptor-like protein kinase family protein | chr4:13394522-13398112 REVERSE LENGTH=3591
Chr4	13393387	13393887	peak_1233	AT4G26542	13395493	13397838	Symbols: | Potential natural antisense gene, locus overlaps with AT4G26540 | chr4:13395493-13397838 FORWARD LENGTH=2346
Chr5	22173040	22173540	peak_1234	AT5G54570	22167636	22170235	Symbols: BGLU41 | beta glucosidase 41 | chr5:22167636-22170235 REVERSE LENGTH=2600
Chr5	22173040	22173540	peak_1234	AT5G54580	22171216	22172977	Symbols: | RNA-binding (RRM/RBD/RNP motifs) family protein | chr5:22171216-22172977 FORWARD LENGTH=1762
Chr5	22173040	22173540	peak_1234	AT5G54585	22175539	22176691	Symbols: | unknown protein; Has 30201 Blast hits to 17322 proteins in 780 species: Archae - 12; Bacteria - 1396; Metazoa - 17338; Fungi - 3422; Plants - 5037; Viruses - 0; Other Eukaryotes - 2996 (source: NCBI BLink). | chr5:22175539-22176691 FORWARD LENGTH=1153
Chr4	10329598	10330098	peak_1235	AT4G18820	10330371	10334268	Symbols: | AAA-type ATPase family protein | chr4:10330371-10334268 FORWARD LENGTH=3898
Chr3	7278400	7278900	peak_1236	AT3G20810	7275674	7278379	Symbols: JMJD5 | 2-oxoglutarate (2OG) and Fe(II)-dependent oxygenase superfamily protein | chr3:7275706-7278320 FORWARD LENGTH=2615
Chr3	7278400	7278900	peak_1236	AT3G20820	7280878	7282177	Symbols: | Leucine-rich repeat (LRR) family protein | chr3:7280878-7282177 FORWARD LENGTH=1300
Chr5	25423108	25423608	peak_1237	AT5G63490	25418594	25422184	Symbols: | CBS / octicosapeptide/Phox/Bemp1 (PB1) domains-containing protein | chr5:25418594-25422184 REVERSE LENGTH=3591
Chr5	25423108	25423608	peak_1237	AT5G63500	25423407	25423791	Symbols: | Protein of unknown function (DUF 3339) | chr5:25423407-25423791 FORWARD LENGTH=385
Chr5	25423108	25423608	peak_1237	AT5G63510	25423967	25425871	Symbols: GAMMA CAL1 | gamma carbonic anhydrase like 1 | chr5:25423967-25425871 FORWARD LENGTH=1905
Chr1	10622193	10622693	peak_1238	AT1G30200	10625029	10627105	Symbols: | F-box family protein | chr1:10625029-10627099 FORWARD LENGTH=2071
Chr1	28429984	28430484	peak_1239	AT1G75710	28428706	28431249	Symbols: | C2H2-like zinc finger protein | chr1:28428706-28431249 FORWARD LENGTH=2544
Chr4	5728204	5728704	peak_1240	AT4G08920	5724103	5727253	Symbols: CRY1, BLU1, HY4, OOP2, ATCRY1 | cryptochrome 1 | chr4:5724103-5727253 FORWARD LENGTH=3151
Chr4	5728204	5728704	peak_1240	AT4G08930	5729192	5730850	Symbols: ATAPRL6, APRL6 | APR-like 6 | chr4:5729192-5730850 FORWARD LENGTH=1659
Chr4	14818872	14819372	peak_1241	AT4G30260	14816622	14818854	Symbols: | Integral membrane Yip1 family protein | chr4:14816622-14818854 REVERSE LENGTH=2233
Chr4	14818872	14819372	peak_1241	AT4G30270	14819192	14820592	Symbols: MERI5B, MERI-5, XTH24, SEN4 | xyloglucan endotransglucosylase/hydrolase 24 | chr4:14819192-14820592 REVERSE LENGTH=1401
Chr5	3798851	3799351	peak_1243	AT5G11790	3799550	3802792	Symbols: NDL2 | N-MYC downregulated-like 2 | chr5:3799550-3802792 FORWARD LENGTH=3243
Chr5	22031409	22031909	peak_1244	AT5G54250	22025286	22030099	Symbols: CNGC4 | cyclic nucleotide-gated cation channel 4 | chr5:22025475-22030099 REVERSE LENGTH=4625
Chr5	22031409	22031909	peak_1244	AT5G54260	22032069	22037991	Symbols: MRE11, ATMRE11 | DNA repair and meiosis protein (Mre11) | chr5:22032069-22037991 FORWARD LENGTH=5923
Chr1	6418739	6419239	peak_1246	AT1G18640	6416357	6418690	Symbols: PSP | 3-phosphoserine phosphatase | chr1:6416357-6418690 REVERSE LENGTH=2334
Chr1	6418739	6419239	peak_1246	AT1G18650	6418858	6420557	Symbols: PDCB3 | plasmodesmata callose-binding protein 3 | chr1:6418858-6420557 REVERSE LENGTH=1700
Chr1	6418739	6419239	peak_1246	AT1G18660	6421117	6425880	Symbols: | zinc finger (C3HC4-type RING finger) family protein | chr1:6421117-6425880 FORWARD LENGTH=4764
Chr5	5310845	5311345	peak_1247	AT5G16240	5306807	5309932	Symbols: | Plant stearoyl-acyl-carrier-protein desaturase family protein | chr5:5306807-5309932 FORWARD LENGTH=3126
Chr5	5310845	5311345	peak_1247	AT5G16250	5310095	5310951	Symbols: | unknown protein; BEST Arabidopsis thaliana protein match is: unknown protein (TAIR:AT3G02640.1); Has 1807 Blast hits to 1807 proteins in 277 species: Archae - 0; Bacteria - 0; Metazoa - 736; Fungi - 347; Plants - 385; Viruses - 0; Other Eukaryotes - 339 (source: NCBI BLink). | chr5:5310095-5310951 REVERSE LENGTH=857
Chr5	5310845	5311345	peak_1247	AT5G16260	5311207	5315767	Symbols: ELF9 | RNA binding (RRM/RBD/RNP motifs) family protein | chr5:5311207-5315767 FORWARD LENGTH=4561
Chr2	18119045	18119545	peak_1248	AT2G43700	18115092	18118844	Symbols: | Concanavalin A-like lectin protein kinase family protein | chr2:18115092-18118844 FORWARD LENGTH=3753
Chr2	18119045	18119545	peak_1248	AT2G43710	18119956	18122889	Symbols: SSI2, FAB2 | Plant stearoyl-acyl-carrier-protein desaturase family protein | chr2:18119956-18122889 FORWARD LENGTH=2934
Chr5	5529741	5530241	peak_1249	AT5G16810	5526742	5529930	Symbols: | Protein kinase superfamily protein | chr5:5526742-5529930 REVERSE LENGTH=3189
Chr5	5529741	5530241	peak_1249	AT5G16820	5530273	5532889	Symbols: HSF3, HSFA1B, ATHSFA1B | heat shock factor 3 | chr5:5530330-5532889 FORWARD LENGTH=2560
Chr3	5108993	5109493	peak_1250	AT3G15160	5104367	5108473	Symbols: | unknown protein; Has 266 Blast hits to 264 proteins in 44 species: Archae - 0; Bacteria - 0; Metazoa - 58; Fungi - 0; Plants - 199; Viruses - 0; Other Eukaryotes - 9 (source: NCBI BLink). | chr3:5104367-5108473 FORWARD LENGTH=4107
Chr3	5108993	5109493	peak_1250	AT3G15170	5109883	5111447	Symbols: CUC1, ANAC054, ATNAC1 | NAC (No Apical Meristem) domain transcriptional regulator superfamily protein | chr3:5109883-5111447 FORWARD LENGTH=1565
Chr3	5108993	5109493	peak_1250	AT3G15180	5111893	5116007	Symbols: | ARM repeat superfamily protein | chr3:5111893-5116007 FORWARD LENGTH=4115
Chr4	14902674	14903174	peak_1251	AT4G30490	14899034	14902144	Symbols: | AFG1-like ATPase family protein | chr4:14899034-14902144 REVERSE LENGTH=3111
Chr4	14902674	14903174	peak_1251	AT4G30500	14903487	14904917	Symbols: | Protein of unknown function (DUF788) | chr4:14903487-14904917 FORWARD LENGTH=1431
Chr2	17827970	17828470	peak_1252	AT2G42840	17826116	17827536	Symbols: PDF1 | protodermal factor 1 | chr2:17826116-17827536 REVERSE LENGTH=1421
Chr3	9721529	9722029	peak_1253	AT3G26520	9722443	9723815	Symbols: TIP2, SITIP, GAMMA-TIP2, TIP1;2 | tonoplast intrinsic protein 2 | chr3:9722443-9723815 REVERSE LENGTH=1373
Chr4	373256	373756	peak_1254	AT4G00890	373960	375350	Symbols: | proline-rich family protein | chr4:373960-375350 REVERSE LENGTH=1391
Chr5	24687324	24687824	peak_1257	AT5G61410	24683606	24686105	Symbols: RPE | D-ribulose-5-phosphate-3-epimerase | chr5:24683606-24686083 REVERSE LENGTH=2478
Chr5	24687324	24687824	peak_1257	AT5G61412	24686755	24687042	Symbols: | unknown protein; FUNCTIONS IN: molecular_function unknown; INVOLVED IN: biological_process unknown; LOCATED IN: cellular_component unknown; BEST Arabidopsis thaliana protein match is: unknown protein (TAIR:AT4G33145.1); Has 30201 Blast hits to 17322 proteins in 780 species: Archae - 12; Bacteria - 1396; Metazoa - 17338; Fungi - 3422; Plants - 5037; Viruses - 0; Other Eukaryotes - 2996 …
Chr1	11771272	11771772	peak_1258	AT1G32550	11771766	11774187	Symbols: FdC1 | 2Fe-2S ferredoxin-like superfamily protein | chr1:11771969-11774117 REVERSE LENGTH=2149
Chr1	11771272	11771772	peak_1258	AT1G32560	11774484	11775279	Symbols: | Late embryogenesis abundant protein, group 1 protein | chr1:11774484-11775279 FORWARD LENGTH=796
Chr1	29516021	29516521	peak_1259	AT1G78440	29511599	29513051	Symbols: ATGA2OX1, GA2OX1 | Arabidopsis thaliana gibberellin 2-oxidase 1 | chr1:29511599-29513051 REVERSE LENGTH=1453
Chr1	29516021	29516521	peak_1259	AT1G78450	29516989	29517933	Symbols: | SOUL heme-binding family protein | chr1:29516989-29517933 REVERSE LENGTH=945
Chr4	15646497	15646997	peak_1260	AT4G32410	15640620	15646665	Symbols: CESA1, RSW1, AtCESA1 | cellulose synthase 1 | chr4:15640620-15646665 REVERSE LENGTH=6046
Chr4	15646497	15646997	peak_1260	AT4G32420	15647346	15652756	Symbols: | Cyclophilin-like peptidyl-prolyl cis-trans isomerase family protein | chr4:15647372-15652756 REVERSE LENGTH=5385
Chr4	13423752	13424252	peak_1261	AT4G26600	13419567	13423790	Symbols: | S-adenosyl-L-methionine-dependent methyltransferases superfamily protein | chr4:13419567-13423790 FORWARD LENGTH=4224
Chr4	13423752	13424252	peak_1261	AT4G26610	13424549	13427319	Symbols: D6PKL1, AGC1-2 | D6 protein kinase like 1 | chr4:13424549-13427319 FORWARD LENGTH=2771
Chr5	23170422	23170922	peak_1264	AT5G57180	23167842	23170999	Symbols: CIA2 | chloroplast import apparatus 2 | chr5:23167842-23169739 FORWARD LENGTH=1898
Chr5	23170422	23170922	peak_1264	AT5G57181	23171062	23171160	Symbols: | unknown protein; Has 30201 Blast hits to 17322 proteins in 780 species: Archae - 12; Bacteria - 1396; Metazoa - 17338; Fungi - 3422; Plants - 5037; Viruses - 0; Other Eukaryotes - 2996 (source: NCBI BLink). | chr5:23171062-23171160 FORWARD LENGTH=99
Chr5	23170422	23170922	peak_1264	AT5G57190	23171531	23175364	Symbols: PSD2 | phosphatidylserine decarboxylase 2 | chr5:23171531-23175364 REVERSE LENGTH=3834
Chr5	15225052	15225552	peak_1266	AT5G38140	15220208	15222272	Symbols: NF-YC12 | nuclear factor Y, subunit C12 | chr5:15220208-15222272 REVERSE LENGTH=2065
Chr5	15225052	15225552	peak_1266	AT5G38150	15223116	15225107	Symbols: PMI15 | Plant protein of unknown function (DUF827) | chr5:15223116-15225107 REVERSE LENGTH=1992
Chr5	15225052	15225552	peak_1266	AT5G38155	15225318	15225391	Symbols: | pre-tRNA | chr5:15225318-15225391 FORWARD LENGTH=74
Chr5	15225052	15225552	peak_1266	AT5G38160	15225767	15226208	Symbols: | Bifunctional inhibitor/lipid-transfer protein/seed storage 2S albumin superfamily protein | chr5:15225767-15226208 FORWARD LENGTH=442
Chr5	15225052	15225552	peak_1266	AT5G38170	15227638	15228081	Symbols: | Bifunctional inhibitor/lipid-transfer protein/seed storage 2S albumin superfamily protein | chr5:15227638-15228081 FORWARD LENGTH=444
Chr2	9444701	9445201	peak_1267	AT2G22200	9443128	9444423	Symbols: | Integrase-type DNA-binding superfamily protein | chr2:9443128-9444423 REVERSE LENGTH=1296
Chr2	9444701	9445201	peak_1267	AT2G22201	9444537	9444719	Symbols: | unknown protein; LOCATED IN: endomembrane system; Has 30201 Blast hits to 17322 proteins in 780 species: Archae - 12; Bacteria - 1396; Metazoa - 17338; Fungi - 3422; Plants - 5037; Viruses - 0; Other Eukaryotes - 2996 (source: NCBI BLink). | chr2:9444537-9444719 FORWARD LENGTH=183
Chr2	6026703	6027203	peak_1269	NA	NA	NA
Chr5	5163516	5164016	peak_1271	AT5G15820	5161724	5163030	Symbols: | RING/U-box superfamily protein | chr5:5161724-5163030 FORWARD LENGTH=1307
Chr1	9919356	9919856	peak_1272	AT1G28320	9920507	9924488	Symbols: DEG15 | protease-related | chr1:9920507-9924488 REVERSE LENGTH=3982
Chr1	3423612	3424112	peak_1274	AT1G10417	3424186	3427457	Symbols: | Encodes protein with unknown function whose expression is repressed by inoculation with Agrobacterium tumerifaciens. | chr1:3424186-3427457 REVERSE LENGTH=3272
Chr4	577598	578098	peak_1275	AT4G01400	572997	577276	Symbols: | FUNCTIONS IN: molecular_function unknown; INVOLVED IN: biological_process unknown; LOCATED IN: cellular_component unknown; EXPRESSED IN: 23 plant structures; EXPRESSED DURING: 15 growth stages; CONTAINS InterPro DOMAIN/s: Pentatricopeptide repeat (InterPro:IPR002885); BEST Arabidopsis thaliana protein match is: Pentatricopeptide repeat (PPR) superfamily protein (TAIR:AT5G46100.1); Has …
Chr4	577598	578098	peak_1275	AT4G01410	578165	579169	Symbols: | Late embryogenesis abundant (LEA) hydroxyproline-rich glycoprotein family | chr4:578165-579169 FORWARD LENGTH=1005
Chr1	18756705	18757205	peak_1276	AT1G50640	18757148	18758433	Symbols: ERF3, ATERF3 | ethylene responsive element binding factor 3 | chr1:18757148-18758433 REVERSE LENGTH=1286
Chr1	24386353	24386853	peak_1277	AT1G65580	24377314	24384079	Symbols: FRA3 | Endonuclease/exonuclease/phosphatase family protein | chr1:24377314-24384079 REVERSE LENGTH=6766
Chr1	24386353	24386853	peak_1277	AT1G65590	24385900	24391207	Symbols: HEXO3, ATHEX1 | beta-hexosaminidase 3 | chr1:24385900-24391207 FORWARD LENGTH=5308
Chr4	12494880	12495380	peak_1278	AT4G24050	12497055	12500128	Symbols: | NAD(P)-binding Rossmann-fold superfamily protein | chr4:12497055-12500128 FORWARD LENGTH=3074
Chr3	1120795	1121295	peak_1280	AT3G04240	1113934	1120872	Symbols: SEC | Tetratricopeptide repeat (TPR)-like superfamily protein | chr3:1113934-1120872 REVERSE LENGTH=6939
Chr3	1120795	1121295	peak_1280	AT3G04250	1121950	1122828	Symbols: | F-box associated ubiquitination effector family protein | chr3:1121950-1122828 FORWARD LENGTH=879
Chr4	14191814	14192314	peak_1281	AT4G28720	14192583	14194256	Symbols: YUC8 | Flavin-binding monooxygenase family protein | chr4:14192583-14194256 FORWARD LENGTH=1674
Chr5	19938564	19939064	peak_1282	AT5G49160	19932230	19938369	Symbols: MET1, MET2, METI, DDM2, DMT01, DMT1 | methyltransferase 1 | chr5:19932230-19938369 FORWARD LENGTH=6140
Chr5	19938564	19939064	peak_1282	AT5G49170	19938576	19939571	Symbols: | unknown protein; BEST Arabidopsis thaliana protein match is: unknown protein (TAIR:AT3G06840.1); Has 1807 Blast hits to 1807 proteins in 277 species: Archae - 0; Bacteria - 0; Metazoa - 736; Fungi - 347; Plants - 385; Viruses - 0; Other Eukaryotes - 339 (source: NCBI BLink). | chr5:19938576-19939571 REVERSE LENGTH=996
Chr2	9538961	9539461	peak_1284	AT2G22470	9538197	9538879	Symbols: AGP2, ATAGP2 | arabinogalactan protein 2 | chr2:9538197-9538879 REVERSE LENGTH=683
Chr2	9538961	9539461	peak_1284	AT2G22475	9541401	9545010	Symbols: GEM | GRAM domain family protein | chr2:9541401-9545010 FORWARD LENGTH=3610
Chr5	6217126	6217626	peak_1285	AT5G18650	6217912	6220702	Symbols: | CHY-type/CTCHY-type/RING-type Zinc finger protein | chr5:6217912-6220702 FORWARD LENGTH=2791
Chr3	20244078	20244578	peak_1286	AT3G54670	20235483	20243960	Symbols: TTN8 | Structural maintenance of chromosomes (SMC) family protein | chr3:20235483-20243954 FORWARD LENGTH=8472
Chr3	20244078	20244578	peak_1286	AT3G54680	20244389	20246080	Symbols: | proteophosphoglycan-related | chr3:20244389-20246080 FORWARD LENGTH=1692
Chr3	20244078	20244578	peak_1286	AT3G54690	20246539	20248140	Symbols: | Sugar isomerase (SIS) family protein | chr3:20246539-20248140 FORWARD LENGTH=1602
Chr5	4871182	4871682	peak_1287	AT5G15030	4866692	4869133	Symbols: | Paired amphipathic helix (PAH2) superfamily protein | chr5:4866879-4869073 REVERSE LENGTH=2195
Chr5	4871182	4871682	peak_1287	AT5G15040	4869908	4870253	Symbols: | Paired amphipathic helix (PAH2) superfamily protein | chr5:4869908-4870253 REVERSE LENGTH=346
Chr5	4871182	4871682	peak_1287	AT5G15050	4871639	4873598	Symbols: | Core-2/I-branching beta-1,6-N-acetylglucosaminyltransferase family protein | chr5:4871639-4873598 REVERSE LENGTH=1960
Chr4	18432598	18433098	peak_1288	AT4G39720	18429892	18430950	Symbols: | VQ motif-containing protein | chr4:18429892-18430950 REVERSE LENGTH=1059
Chr4	18432598	18433098	peak_1288	AT4G39730	18432899	18433695	Symbols: | Lipase/lipooxygenase, PLAT/LH2 family protein | chr4:18432899-18433695 FORWARD LENGTH=797
Chr1	19578461	19578961	peak_1289	AT1G52560	19574760	19575866	Symbols: | HSP20-like chaperones superfamily protein | chr1:19574760-19575866 REVERSE LENGTH=1107
Chr1	19578461	19578961	peak_1289	AT1G52565	19579886	19580686	Symbols: | unknown protein; FUNCTIONS IN: molecular_function unknown; INVOLVED IN: biological_process unknown; LOCATED IN: endomembrane system; BEST Arabidopsis thaliana protein match is: unknown protein (TAIR:AT3G15760.1); Has 35333 Blast hits to 34131 proteins in 2444 species: Archae - 798; Bacteria - 22429; Metazoa - 974; Fungi - 991; Plants - 531; Viruses - 0; Other Eukaryotes - 9610 (source:…
Chr2	9626988	9627488	peak_1292	AT2G22650	9624586	9626969	Symbols: | FAD-dependent oxidoreductase family protein | chr2:9624586-9626969 REVERSE LENGTH=2384
Chr2	9626988	9627488	peak_1292	AT2G22660	9627408	9631081	Symbols: | Protein of unknown function (duplicated DUF1399) | chr2:9627408-9631081 FORWARD LENGTH=3674
Chr1	27497875	27498375	peak_1293	AT1G73110	27494121	27496878	Symbols: | P-loop containing nucleoside triphosphate hydrolases superfamily protein | chr1:27494121-27496878 REVERSE LENGTH=2758
Chr1	27497875	27498375	peak_1293	AT1G73120	27497186	27497950	Symbols: | unknown protein; FUNCTIONS IN: molecular_function unknown; INVOLVED IN: response to oxidative stress; EXPRESSED IN: root, cultured cell; Has 36 Blast hits to 36 proteins in 8 species: Archae - 0; Bacteria - 0; Metazoa - 0; Fungi - 0; Plants - 36; Viruses - 0; Other Eukaryotes - 0 (source: NCBI BLink). | chr1:27497186-27497950 REVERSE LENGTH=765
Chr1	27497875	27498375	peak_1293	AT1G73130	27499035	27502055	Symbols: | unknown protein; BEST Arabidopsis thaliana protein match is: unknown protein (TAIR:AT1G17780.2); Has 1447 Blast hits to 774 proteins in 215 species: Archae - 0; Bacteria - 679; Metazoa - 377; Fungi - 171; Plants - 42; Viruses - 6; Other Eukaryotes - 172 (source: NCBI BLink). | chr1:27499035-27502055 FORWARD LENGTH=3021
Chr5	25009633	25010133	peak_1294	AT5G62260	25009027	25011588	Symbols: | AT hook motif DNA-binding family protein | chr5:25009027-25011588 FORWARD LENGTH=2562
Chr5	25009633	25010133	peak_1294	AT5G62270	25011979	25014578	Symbols: | FUNCTIONS IN: molecular_function unknown; INVOLVED IN: biological_process unknown; LOCATED IN: cellular_component unknown; BEST Arabidopsis thaliana protein match is: mucin-related (TAIR:AT2G02880.1). | chr5:25011979-25014578 FORWARD LENGTH=2600
Chr3	9294693	9295193	peak_1295	AT3G25580	9292485	9294347	Symbols: | Thioredoxin superfamily protein | chr3:9292485-9294347 FORWARD LENGTH=1863
Chr3	9294693	9295193	peak_1295	AT3G25585	9295309	9298746	Symbols: AAPT2, ATAAPT2 | aminoalcoholphosphotransferase | chr3:9295311-9298746 FORWARD LENGTH=3436
Chr3	7223906	7224406	peak_1296	AT3G20650	7220799	7224090	Symbols: | mRNA capping enzyme family protein | chr3:7220799-7224085 REVERSE LENGTH=3287
Chr3	7223906	7224406	peak_1296	AT3G20655	7224218	7224290	Symbols: | pre-tRNA | chr3:7224218-7224290 REVERSE LENGTH=73
Chr3	7223906	7224406	peak_1296	AT3G20660	7225135	7228595	Symbols: AtOCT4, 4-Oct | organic cation/carnitine transporter4 | chr3:7225135-7228595 REVERSE LENGTH=3461
Chr1	28084056	28084556	peak_1297	AT1G74740	28079946	28082644	Symbols: CPK30, CDPK1A, ATCPK30 | calcium-dependent protein kinase 30 | chr1:28079946-28082644 REVERSE LENGTH=2699
Chr1	28084056	28084556	peak_1297	AT1G74750	28086800	28089367	Symbols: | Pentatricopeptide repeat (PPR) superfamily protein | chr1:28086800-28089367 FORWARD LENGTH=2568
Chr3	22794281	22794781	peak_1298	AT3G61590	22791962	22794341	Symbols: HWS | Galactose oxidase/kelch repeat superfamily protein | chr3:22792112-22794341 FORWARD LENGTH=2230
Chr3	22794281	22794781	peak_1298	AT3G61600	22795579	22798320	Symbols: ATPOB1, POB1 | POZ/BTB containin G-protein 1 | chr3:22795579-22798320 FORWARD LENGTH=2742
Chr1	23126396	23126896	peak_1299	AT1G62480	23128705	23129759	Symbols: | Vacuolar calcium-binding protein-related | chr1:23128705-23129759 FORWARD LENGTH=1055
Chr3	9577485	9577985	peak_1300	AT3G26170	9573360	9575148	Symbols: CYP71B19 | cytochrome P450, family 71, subfamily B, polypeptide 19 | chr3:9573360-9575148 REVERSE LENGTH=1789
Chr3	9577485	9577985	peak_1300	AT3G26180	9578217	9580086	Symbols: CYP71B20 | cytochrome P450, family 71, subfamily B, polypeptide 20 | chr3:9578217-9580086 REVERSE LENGTH=1870
Chr5	6470318	6470818	peak_1302	AT5G19240	6470129	6471062	Symbols: | Glycoprotein membrane precursor GPI-anchored | chr5:6470129-6471062 FORWARD LENGTH=934
Chr5	6470318	6470818	peak_1302	AT5G19250	6471906	6472945	Symbols: | Glycoprotein membrane precursor GPI-anchored | chr5:6471906-6472945 FORWARD LENGTH=1040
Chr3	21056268	21056768	peak_1303	AT3G56870	21052473	21055597	Symbols: | unknown protein; Has 204 Blast hits to 201 proteins in 58 species: Archae - 0; Bacteria - 10; Metazoa - 72; Fungi - 8; Plants - 41; Viruses - 0; Other Eukaryotes - 73 (source: NCBI BLink). | chr3:21052473-21055597 FORWARD LENGTH=3125
Chr1	27770260	27770760	peak_1304	AT1G73850	27767263	27770457	Symbols: | Protein of unknown function (DUF1666) | chr1:27767263-27770457 FORWARD LENGTH=3195
Chr1	27770260	27770760	peak_1304	AT1G73860	27770986	27776857	Symbols: | P-loop containing nucleoside triphosphate hydrolases superfamily protein | chr1:27770986-27776857 REVERSE LENGTH=5872
Chr3	8549339	8549839	peak_1305	AT3G23730	8550110	8551335	Symbols: XTH16 | xyloglucan endotransglucosylase/hydrolase 16 | chr3:8550110-8551335 FORWARD LENGTH=1226
Chr5	22888305	22888805	peak_1307	AT5G56530	22889132	22891853	Symbols: | Protein of Unknown Function (DUF239) | chr5:22889132-22891853 FORWARD LENGTH=2722
Chr3	7087076	7087576	peak_1308	AT3G20310	7084806	7086805	Symbols: ATERF-7, ATERF7, ERF7 | ethylene response factor 7 | chr3:7084806-7086805 REVERSE LENGTH=2000
Chr3	7087076	7087576	peak_1308	AT3G20320	7087471	7089862	Symbols: TGD2 | trigalactosyldiacylglycerol2 | chr3:7087471-7089862 REVERSE LENGTH=2392
Chr4	6999587	7000087	peak_1310	AT4G11550	6996823	6998829	Symbols: | Cysteine/Histidine-rich C1 domain family protein | chr4:6996823-6998829 REVERSE LENGTH=2007
Chr4	6999587	7000087	peak_1310	AT4G11560	6999896	7003493	Symbols: | bromo-adjacent homology (BAH) domain-containing protein | chr4:6999896-7003493 REVERSE LENGTH=3598
Chr3	5699059	5699559	peak_1311	AT3G16730	5695410	5699167	Symbols: | CONTAINS InterPro DOMAIN/s: Non-SMC condensin II complex, subunit H2-like (InterPro:IPR009378); Has 249 Blast hits to 211 proteins in 82 species: Archae - 0; Bacteria - 0; Metazoa - 145; Fungi - 8; Plants - 30; Viruses - 0; Other Eukaryotes - 66 (source: NCBI BLink). | chr3:5695410-5699167 REVERSE LENGTH=3758
Chr3	5699059	5699559	peak_1311	AT3G16740	5699333	5700826	Symbols: | F-box and associated interaction domains-containing protein | chr3:5699333-5700826 FORWARD LENGTH=1494
Chr1	24955355	24955855	peak_1314	AT1G66880	24946928	24955611	Symbols: | Protein kinase superfamily protein | chr1:24946928-24955611 FORWARD LENGTH=8684
Chr1	24955355	24955855	peak_1314	AT1G66890	24957558	24958114	Symbols: | FUNCTIONS IN: molecular_function unknown; INVOLVED IN: biological_process unknown; LOCATED IN: chloroplast; EXPRESSED IN: 22 plant structures; EXPRESSED DURING: 13 growth stages; BEST Arabidopsis thaliana protein match is: 50S ribosomal protein-related (TAIR:AT5G16200.1); Has 36 Blast hits to 36 proteins in 7 species: Archae - 0; Bacteria - 0; Metazoa - 0; Fungi - 0; Plants - 36; Virus…
Chr4	1431588	1432088	peak_1316	AT4G03260	1428171	1431663	Symbols: | Outer arm dynein light chain 1 protein | chr4:1428673-1431660 FORWARD LENGTH=2988
Chr4	1431588	1432088	peak_1316	AT4G03270	1432375	1433691	Symbols: CYCD6;1 | Cyclin D6;1 | chr4:1432375-1433691 REVERSE LENGTH=1317
Chr5	21729124	21729624	peak_1317	AT5G53500	21725441	21729300	Symbols: | Transducin/WD40 repeat-like superfamily protein | chr5:21725441-21729300 REVERSE LENGTH=3860
Chr2	14591720	14592220	peak_1319	AT2G34650	14589760	14591788	Symbols: PID, ABR | Protein kinase superfamily protein | chr2:14589760-14591788 REVERSE LENGTH=2029
Chr4	14391383	14391883	peak_1322	AT4G29190	14391938	14393373	Symbols: | Zinc finger C-x8-C-x5-C-x3-H type family protein | chr4:14391938-14393373 REVERSE LENGTH=1436
Chr5	23070415	23070915	peak_1323	AT5G57010	23068037	23070412	Symbols: | calmodulin-binding family protein | chr5:23068037-23070412 FORWARD LENGTH=2376
Chr5	23070415	23070915	peak_1323	AT5G57015	23071097	23074843	Symbols: ckl12 | casein kinase I-like 12 | chr5:23071097-23074843 FORWARD LENGTH=3747
Chr1	6886189	6886689	peak_1324	AT1G19850	6886879	6891374	Symbols: MP, ARF5, IAA24 | Transcriptional factor B3 family protein / auxin-responsive factor AUX/IAA-related | chr1:6886879-6891374 FORWARD LENGTH=4496
Chr2	19489466	19489966	peak_1325	AT2G47490	19487246	19489619	Symbols: ATNDT1, NDT1 | NAD+ transporter 1 | chr2:19487246-19489619 FORWARD LENGTH=2374
Chr1	1455691	1456191	peak_1326	AT1G05060	1451030	1452872	Symbols: | unknown protein; Has 34 Blast hits to 34 proteins in 13 species: Archae - 0; Bacteria - 0; Metazoa - 0; Fungi - 0; Plants - 34; Viruses - 0; Other Eukaryotes - 0 (source: NCBI BLink). | chr1:1451030-1452872 REVERSE LENGTH=1843
Chr1	1455691	1456191	peak_1326	AT1G05065	1454969	1455220	Symbols: CLE20 | CLAVATA3/ESR-RELATED 20 | chr1:1454969-1455220 REVERSE LENGTH=252
Chr1	1455691	1456191	peak_1326	AT1G05070	1457063	1458744	Symbols: | Protein of unknown function (DUF1068) | chr1:1457063-1458744 REVERSE LENGTH=1682
Chr1	1455691	1456191	peak_1326	AT1G05080	1459091	1460579	Symbols: | F-box/RNI-like/FBD-like domains-containing protein | chr1:1459091-1460579 FORWARD LENGTH=1489
Chr1	13140275	13140775	peak_1327	NA	NA	NA
Chr1	23262530	23263030	peak_1328	AT1G62810	23257726	23261966	Symbols: | Copper amine oxidase family protein | chr1:23257726-23261966 REVERSE LENGTH=4241
Chr1	23262530	23263030	peak_1328	AT1G62820	23263671	23264349	Symbols: | Calcium-binding EF-hand family protein | chr1:23263671-23264349 REVERSE LENGTH=679
Chr5	8458540	8459040	peak_1329	AT5G24690	8455457	8458751	Symbols: | Protein of unknown function (DUF3411) | chr5:8455457-8458751 REVERSE LENGTH=3295
Chr5	8458540	8459040	peak_1329	AT5G24710	8458847	8468173	Symbols: | Transducin/WD40 repeat-like superfamily protein | chr5:8458847-8468173 REVERSE LENGTH=9327
Chr5	2284358	2284858	peak_1330	AT5G07270	2280667	2283593	Symbols: XBAT33 | XB3 ortholog 3 in Arabidopsis thaliana | chr5:2280667-2283593 FORWARD LENGTH=2927
Chr5	2284358	2284858	peak_1330	AT5G07280	2285040	2288686	Symbols: EMS1, EXS | Leucine-rich repeat transmembrane protein kinase | chr5:2285040-2288686 FORWARD LENGTH=3647
Chr5	5236586	5237086	peak_1331	AT5G16030	5238178	5240748	Symbols: | unknown protein; FUNCTIONS IN: molecular_function unknown; INVOLVED IN: biological_process unknown; LOCATED IN: cellular_component unknown; EXPRESSED IN: 20 plant structures; EXPRESSED DURING: 13 growth stages; BEST Arabidopsis thaliana protein match is: unknown protein (TAIR:AT3G02500.1); Has 30201 Blast hits to 17322 proteins in 780 species: Archae - 12; Bacteria - 1396; Metazoa - 17…
Chr4	7189778	7190278	peak_1332	AT4G11990	7186096	7189875	Symbols: | Cell cycle regulated microtubule associated protein | chr4:7186096-7189875 REVERSE LENGTH=3780
Chr2	15481321	15481821	peak_1334	AT2G36880	15479366	15481412	Symbols: MAT3 | methionine adenosyltransferase 3 | chr2:15479376-15481377 REVERSE LENGTH=2002
Chr2	15481321	15481821	peak_1334	AT2G36881	15481542	15481703	Symbols: | unknown protein; Has 30201 Blast hits to 17322 proteins in 780 species: Archae - 12; Bacteria - 1396; Metazoa - 17338; Fungi - 3422; Plants - 5037; Viruses - 0; Other Eukaryotes - 2996 (source: NCBI BLink). | chr2:15481542-15481703 REVERSE LENGTH=162
Chr2	15481321	15481821	peak_1334	AT2G36885	15482003	15483711	Symbols: | unknown protein; FUNCTIONS IN: molecular_function unknown; LOCATED IN: chloroplast; EXPRESSED IN: 22 plant structures; EXPRESSED DURING: 13 growth stages; Has 35333 Blast hits to 34131 proteins in 2444 species: Archae - 798; Bacteria - 22429; Metazoa - 974; Fungi - 991; Plants - 531; Viruses - 0; Other Eukaryotes - 9610 (source: NCBI BLink). | chr2:15482011-15483706 REVERSE LENGTH=1696
Chr1	22869037	22869537	peak_1336	AT1G61870	22865004	22866615	Symbols: PPR336 | pentatricopeptide repeat 336 | chr1:22865004-22866615 REVERSE LENGTH=1612
Chr1	22869037	22869537	peak_1336	AT1G61880	22866758	22866829	Symbols: | pre-tRNA | chr1:22866758-22866829 REVERSE LENGTH=72
Chr1	22869037	22869537	peak_1336	AT1G61890	22867770	22871280	Symbols: | MATE efflux family protein | chr1:22867770-22871280 REVERSE LENGTH=3511
Chr1	9451735	9452235	peak_1337	AT1G27190	9446657	9448825	Symbols: | Leucine-rich repeat protein kinase family protein | chr1:9446657-9448825 REVERSE LENGTH=2169
Chr1	9451735	9452235	peak_1337	AT1G27200	9449549	9451750	Symbols: | Domain of unknown function (DUF23) | chr1:9449549-9451750 REVERSE LENGTH=2202
Chr3	2736957	2737457	peak_1338	AT3G08960	2729819	2736884	Symbols: | ARM repeat superfamily protein | chr3:2729819-2736884 REVERSE LENGTH=7066
Chr3	2736957	2737457	peak_1338	AT3G08970	2737537	2740530	Symbols: ATERDJ3A, TMS1 | DNAJ heat shock N-terminal domain-containing protein | chr3:2737537-2740530 FORWARD LENGTH=2994
Chr1	21205172	21205672	peak_1339	AT1G56590	21202020	21204742	Symbols: ZIP4 | Clathrin adaptor complexes medium subunit family protein | chr1:21202020-21204742 REVERSE LENGTH=2723
Chr1	21205172	21205672	peak_1339	AT1G56600	21207537	21209596	Symbols: AtGolS2, GolS2 | galactinol synthase 2 | chr1:21207537-21209596 FORWARD LENGTH=2060
Chr4	13860521	13861021	peak_1340	AT4G27820	13857749	13860571	Symbols: BGLU9 | beta glucosidase 9 | chr4:13857749-13860571 REVERSE LENGTH=2823
Chr4	13860521	13861021	peak_1340	AT4G27830	13861718	13864500	Symbols: BGLU10 | beta glucosidase 10 | chr4:13861718-13864500 REVERSE LENGTH=2783
Chr2	15565650	15566150	peak_1341	AT2G37050	15568986	15573726	Symbols: | Leucine-rich repeat protein kinase family protein | chr2:15568986-15573726 FORWARD LENGTH=4741
Chr5	5939355	5939855	peak_1343	AT5G17920	5935038	5939487	Symbols: ATCIMS | Cobalamin-independent synthase family protein | chr5:5935274-5939468 FORWARD LENGTH=4195
Chr5	5939355	5939855	peak_1343	AT5G17930	5939998	5944430	Symbols: | MIF4G domain-containing protein / MA3 domain-containing protein | chr5:5939998-5944430 REVERSE LENGTH=4433
Chr1	7160443	7160943	peak_1344	AT1G20650	7158244	7160526	Symbols: | Protein kinase superfamily protein | chr1:7158244-7160526 REVERSE LENGTH=2283
Chr4	13137861	13138361	peak_1345	AT4G25835	13136107	13137859	Symbols: | P-loop containing nucleoside triphosphate hydrolases superfamily protein | chr4:13136107-13137859 FORWARD LENGTH=1753
Chr4	13137861	13138361	peak_1345	AT4G25840	13139015	13140960	Symbols: GPP1 | glycerol-3-phosphatase 1 | chr4:13139015-13140960 FORWARD LENGTH=1946
Chr2	7867639	7868139	peak_1346	AT2G18090	7864314	7867766	Symbols: | PHD finger family protein / SWIB complex BAF60b domain-containing protein / GYF domain-containing protein | chr2:7864314-7867766 FORWARD LENGTH=3453
Chr2	7867639	7868139	peak_1346	AT2G18100	7867828	7871642	Symbols: | Protein of unknown function (DUF726) | chr2:7867828-7871642 FORWARD LENGTH=3815
Chr4	13664058	13664558	peak_1348	AT4G27270	13661331	13663294	Symbols: | Quinone reductase family protein | chr4:13661331-13663294 REVERSE LENGTH=1964
Chr4	13664058	13664558	peak_1348	AT4G27280	13663576	13664240	Symbols: | Calcium-binding EF-hand family protein | chr4:13663576-13664240 REVERSE LENGTH=665
Chr4	13664058	13664558	peak_1348	AT4G27290	13666281	13669202	Symbols: | S-locus lectin protein kinase family protein | chr4:13666281-13669202 FORWARD LENGTH=2922
Chr5	75526	76026	peak_1350	AT5G01190	72392	74756	Symbols: LAC10 | laccase 10 | chr5:72392-74756 FORWARD LENGTH=2365
Chr5	75526	76026	peak_1350	AT5G01200	77116	78543	Symbols: | Duplicated homeodomain-like superfamily protein | chr5:77116-78543 FORWARD LENGTH=1428
Chr4	9332863	9333363	peak_1352	AT4G16563	9329657	9331523	Symbols: | Eukaryotic aspartyl protease family protein | chr4:9329657-9331523 REVERSE LENGTH=1867
Chr1	6390714	6391214	peak_1354	AT1G18570	6389411	6391267	Symbols: MYB51, AtMYB51, BW51A, BW51B, HIG1 | myb domain protein 51 | chr1:6389411-6391267 FORWARD LENGTH=1857
Chr3	790577	791077	peak_1355	AT3G03340	786320	790077	Symbols: UNE6 | LUC7 related protein | chr3:786320-790077 FORWARD LENGTH=3758
Chr3	790577	791077	peak_1355	AT3G03341	790130	790648	Symbols: | unknown protein; Has 30201 Blast hits to 17322 proteins in 780 species: Archae - 12; Bacteria - 1396; Metazoa - 17338; Fungi - 3422; Plants - 5037; Viruses - 0; Other Eukaryotes - 2996 (source: NCBI BLink). | chr3:790130-790648 REVERSE LENGTH=519
Chr3	790577	791077	peak_1355	AT3G03350	791183	794812	Symbols: | NAD(P)-binding Rossmann-fold superfamily protein | chr3:791183-794812 FORWARD LENGTH=3630
Chr5	8771839	8772339	peak_1356	AT5G25280	8773789	8776000	Symbols: | serine-rich protein-related | chr5:8773792-8776000 FORWARD LENGTH=2209
Chr1	25403808	25404308	peak_1357	AT1G67750	25401588	25403503	Symbols: | Pectate lyase family protein | chr1:25401588-25403503 FORWARD LENGTH=1916
Chr1	26256323	26256823	peak_1358	AT1G69770	26248318	26253585	Symbols: CMT3 | chromomethylase 3 | chr1:26248318-26253585 REVERSE LENGTH=5268
Chr1	26256323	26256823	peak_1358	AT1G69780	26258939	26260751	Symbols: ATHB13 | Homeobox-leucine zipper protein family | chr1:26258939-26260751 FORWARD LENGTH=1813
Chr3	5534583	5535083	peak_1359	AT3G16320	5529534	5534663	Symbols: CDC27a | Tetratricopeptide repeat (TPR)-like superfamily protein | chr3:5529534-5534663 FORWARD LENGTH=5130
Chr3	5534583	5535083	peak_1359	AT3G16330	5535196	5536063	Symbols: | unknown protein; BEST Arabidopsis thaliana protein match is: unknown protein (TAIR:AT1G52140.1); Has 109 Blast hits to 109 proteins in 16 species: Archae - 0; Bacteria - 0; Metazoa - 0; Fungi - 0; Plants - 109; Viruses - 0; Other Eukaryotes - 0 (source: NCBI BLink). | chr3:5535196-5536063 FORWARD LENGTH=868
Chr3	23324150	23324650	peak_1360	AT3G63120	23322956	23324247	Symbols: CYCP1;1 | cyclin p1;1 | chr3:23322956-23324247 REVERSE LENGTH=1292
Chr3	23324150	23324650	peak_1360	AT3G63130	23324609	23326973	Symbols: RANGAP1 | RAN GTPase activating protein 1 | chr3:23324609-23326973 FORWARD LENGTH=2365
Chr1	9408530	9409030	peak_1361	AT1G27090	9403900	9406256	Symbols: | glycine-rich protein | chr1:9403900-9406256 REVERSE LENGTH=2357
Chr1	9408530	9409030	peak_1361	AT1G27100	9407125	9411172	Symbols: | Actin cross-linking protein | chr1:9407125-9411172 REVERSE LENGTH=4048
Chr1	28258427	28258927	peak_1363	AT1G75295	28254366	28257151	Symbols: | other RNA | chr1:28255438-28257151 REVERSE LENGTH=1714
Chr1	28258427	28258927	peak_1363	AT1G75310	28261004	28266124	Symbols: AUL1 | auxin-like 1 protein | chr1:28261004-28266124 FORWARD LENGTH=5121
Chr2	9728240	9728740	peak_1365	AT2G22830	9723680	9726270	Symbols: SQE2 | squalene epoxidase 2 | chr2:9723680-9726270 REVERSE LENGTH=2591
Chr2	9728240	9728740	peak_1365	AT2G22840	9728756	9731301	Symbols: AtGRF1, GRF1 | growth-regulating factor 1 | chr2:9728756-9731301 FORWARD LENGTH=2546
Chr2	17648877	17649377	peak_1367	AT2G42380	17646900	17648945	Symbols: ATBZIP34, BZIP34 | Basic-leucine zipper (bZIP) transcription factor family protein | chr2:17646900-17648945 REVERSE LENGTH=2046
Chr2	17648877	17649377	peak_1367	AT2G42388	17650225	17651083	Symbols: | other RNA | chr2:17650225-17651083 FORWARD LENGTH=859
Chr4	17943953	17944453	peak_1368	AT4G38280	17941796	17943363	Symbols: | BEST Arabidopsis thaliana protein match is: Integral membrane protein hemolysin-III homolog (TAIR:AT2G45250.1); Has 65 Blast hits to 65 proteins in 13 species: Archae - 0; Bacteria - 0; Metazoa - 0; Fungi - 2; Plants - 63; Viruses - 0; Other Eukaryotes - 0 (source: NCBI BLink). | chr4:17941796-17943363 FORWARD LENGTH=1568
Chr4	17943953	17944453	peak_1368	AT4G38290	17942871	17944047	Symbols: | Haemolysin-III related integral membrane protein | chr4:17942871-17944047 FORWARD LENGTH=1177
Chr4	17943953	17944453	peak_1368	AT4G38300	17944556	17945491	Symbols: | glycosyl hydrolase family 10 protein | chr4:17944556-17945491 REVERSE LENGTH=936
Chr5	26634899	26635399	peak_1369	AT5G66700	26634320	26635885	Symbols: HB53, HB-8, ATHB53 | homeobox 53 | chr5:26634320-26635885 FORWARD LENGTH=1566
Chr5	26634899	26635399	peak_1369	AT5G66710	26636609	26638794	Symbols: | Protein kinase superfamily protein | chr5:26636609-26638794 FORWARD LENGTH=2186
Chr1	27223113	27223613	peak_1370	AT1G72300	27217477	27221123	Symbols: | Leucine-rich receptor-like protein kinase family protein | chr1:27217477-27221123 REVERSE LENGTH=3647
[truncated: 15,569 more rows]

## Sheet: Supplementary Table 2
Supplementary Table 2. PIF4 ChIP-seq binding peaks assigned neighboring genes.
Related to Figure 3.
chromosome	Peak start	Peak End	Peak name	Gene	Gene start	Gene end	Annotation
Chr1	1316	1909	mergedPeak-10825	AT1G01010	3631	5899	Symbols: ANAC001, NAC001 | NAC domain containing protein 1 | chr1:3631-5899 FORWARD LENGTH=2269
Chr1	37756	38358	mergedPeak-10833	AT1G01060	33379	37871	Symbols: LHY | Homeodomain-like superfamily protein | chr1:33967-37871 REVERSE LENGTH=3905
Chr1	37756	38358	mergedPeak-10833	AT1G01070	38752	40944	Symbols: | nodulin MtN21 /EamA-like transporter family protein | chr1:38752-40944 REVERSE LENGTH=2193
Chr1	51082	52157	mergedPeak-10834	AT1G01090	47485	49286	Symbols: PDH-E1 ALPHA | pyruvate dehydrogenase E1 alpha | chr1:47485-49286 REVERSE LENGTH=1802
Chr1	51082	52157	mergedPeak-10834	AT1G01100	50075	51199	Symbols: | 60S acidic ribosomal protein family | chr1:50090-51187 REVERSE LENGTH=1098
Chr1	51082	52157	mergedPeak-10834	AT1G01110	52239	54692	Symbols: IQD18 | IQ-domain 18 | chr1:52239-54692 FORWARD LENGTH=2454
Chr1	55144	55739	mergedPeak-10836	AT1G01110	52239	54692	Symbols: IQD18 | IQ-domain 18 | chr1:52239-54692 FORWARD LENGTH=2454
Chr1	55144	55739	mergedPeak-10836	AT1G01115	56624	56740	Symbols: | unknown protein; FUNCTIONS IN: molecular_function unknown; INVOLVED IN: biological_process unknown; LOCATED IN: endomembrane system; Has 0 Blast hits to 0 proteins in 0 species (source: NCBI BLink). | chr1:56624-56740 FORWARD LENGTH=117
Chr1	107461	109223	mergedPeak-10848	AT1G01250	104491	105330	Symbols: | Integrase-type DNA-binding superfamily protein | chr1:104491-105330 REVERSE LENGTH=840
Chr1	107461	109223	mergedPeak-10848	AT1G01260	108946	111609	Symbols: | basic helix-loop-helix (bHLH) DNA-binding superfamily protein | chr1:108946-111597 FORWARD LENGTH=2652
Chr1	120204	121055	mergedPeak-10852	AT1G01305	119397	119997	Symbols: | unknown protein; FUNCTIONS IN: molecular_function unknown; INVOLVED IN: biological_process unknown; LOCATED IN: endomembrane system; Has 30201 Blast hits to 17322 proteins in 780 species: Archae - 12; Bacteria - 1396; Metazoa - 17338; Fungi - 3422; Plants - 5037; Viruses - 0; Other Eukaryotes - 2996 (source: NCBI BLink). | chr1:119397-119997 FORWARD LENGTH=601
Chr1	120204	121055	mergedPeak-10852	AT1G01310	120154	121130	Symbols: | CAP (Cysteine-rich secretory proteins, Antigen 5, and Pathogenesis-related 1 protein) superfamily protein | chr1:120154-121130 FORWARD LENGTH=977
Chr1	120204	121055	mergedPeak-10852	AT1G01320	121067	130577	Symbols: | Tetratricopeptide repeat (TPR)-like superfamily protein | chr1:121067-130577 REVERSE LENGTH=9511
Chr1	146003	146614	mergedPeak-10857	AT1G01370	143564	145684	Symbols: HTR12, CENH3 | Histone superfamily protein | chr1:143715-145684 FORWARD LENGTH=1970
Chr1	146003	146614	mergedPeak-10857	AT1G01380	147153	147942	Symbols: ETC1 | Homeodomain-like superfamily protein | chr1:147153-147942 FORWARD LENGTH=790
Chr1	155361	157203	mergedPeak-10859	AT1G01420	154492	156011	Symbols: UGT72B3 | UDP-glucosyl transferase 72B3 | chr1:154492-156011 REVERSE LENGTH=1520
Chr1	155361	157203	mergedPeak-10859	AT1G01430	156801	158655	Symbols: TBL25 | TRICHOME BIREFRINGENCE-LIKE 25 | chr1:156801-158655 REVERSE LENGTH=1855
Chr1	158546	160131	mergedPeak-10860	AT1G01420	154492	156011	Symbols: UGT72B3 | UDP-glucosyl transferase 72B3 | chr1:154492-156011 REVERSE LENGTH=1520
Chr1	158546	160131	mergedPeak-10860	AT1G01430	156801	158655	Symbols: TBL25 | TRICHOME BIREFRINGENCE-LIKE 25 | chr1:156801-158655 REVERSE LENGTH=1855
Chr1	158546	160131	mergedPeak-10860	AT1G01440	159856	162572	Symbols: | Protein of unknown function (DUF3133) | chr1:159856-162572 REVERSE LENGTH=2717
Chr1	162546	163552	mergedPeak-10861	AT1G01440	159856	162572	Symbols: | Protein of unknown function (DUF3133) | chr1:159856-162572 REVERSE LENGTH=2717
Chr1	162546	163552	mergedPeak-10861	AT1G01448	163419	166239	Symbols: | other RNA | chr1:163419-164576 FORWARD LENGTH=1158
Chr1	162546	163552	mergedPeak-10861	AT1G01450	164105	165517	Symbols: | Protein kinase superfamily protein | chr1:164105-165517 REVERSE LENGTH=1413
Chr1	172560	173941	mergedPeak-10863	AT1G01470	172146	172948	Symbols: LEA14, LSR3 | Late embryogenesis abundant protein | chr1:172146-172948 REVERSE LENGTH=803
Chr1	172560	173941	mergedPeak-10863	AT1G01471	173251	173466	Symbols: | unknown protein; Has 30201 Blast hits to 17322 proteins in 780 species: Archae - 12; Bacteria - 1396; Metazoa - 17338; Fungi - 3422; Plants - 5037; Viruses - 0; Other Eukaryotes - 2996 (source: NCBI BLink). | chr1:173251-173466 FORWARD LENGTH=216
Chr1	172560	173941	mergedPeak-10863	AT1G01480	175782	178400	Symbols: ACS2, AT-ACC2 | 1-amino-cyclopropane-1-carboxylate synthase 2 | chr1:176141-178400 FORWARD LENGTH=2260
Chr1	178332	180089	mergedPeak-10866	AT1G01480	175782	178400	Symbols: ACS2, AT-ACC2 | 1-amino-cyclopropane-1-carboxylate synthase 2 | chr1:176141-178400 FORWARD LENGTH=2260
Chr1	178332	180089	mergedPeak-10866	AT1G01490	180059	182358	Symbols: | Heavy metal transport/detoxification superfamily protein | chr1:180059-182293 REVERSE LENGTH=2235
Chr1	182067	182816	mergedPeak-10867	AT1G01490	180059	182358	Symbols: | Heavy metal transport/detoxification superfamily protein | chr1:180059-182293 REVERSE LENGTH=2235
Chr1	182067	182816	mergedPeak-10867	AT1G01500	185133	186923	Symbols: | Erythronate-4-phosphate dehydrogenase family protein | chr1:185133-186923 FORWARD LENGTH=1791
Chr1	183119	184078	mergedPeak-10868	AT1G01490	180059	182358	Symbols: | Heavy metal transport/detoxification superfamily protein | chr1:180059-182293 REVERSE LENGTH=2235
Chr1	183119	184078	mergedPeak-10868	AT1G01500	185133	186923	Symbols: | Erythronate-4-phosphate dehydrogenase family protein | chr1:185133-186923 FORWARD LENGTH=1791
Chr1	194555	195991	mergedPeak-10872	AT1G01530	192640	193670	Symbols: AGL28 | AGAMOUS-like 28 | chr1:192640-193670 REVERSE LENGTH=1031
Chr1	194555	195991	mergedPeak-10872	AT1G01540	195780	198684	Symbols: | Protein kinase superfamily protein | chr1:195780-198684 FORWARD LENGTH=2905
Chr1	198179	199916	mergedPeak-10873	AT1G01540	195780	198684	Symbols: | Protein kinase superfamily protein | chr1:195780-198684 FORWARD LENGTH=2905
Chr1	198179	199916	mergedPeak-10873	AT1G01550	199639	201775	Symbols: BPS1 | Protein of unknown function (DUF793) | chr1:199791-201775 FORWARD LENGTH=1985
Chr1	198179	199916	mergedPeak-10873	AT1G01560	202136	204335	Symbols: ATMPK11, MPK11 | MAP kinase 11 | chr1:202136-204189 FORWARD LENGTH=2054
Chr1	206608	208015	mergedPeak-10875	AT1G01570	205176	207435	Symbols: | Protein of unknown function (DUF604) | chr1:205176-207435 FORWARD LENGTH=2260
Chr1	206608	208015	mergedPeak-10875	AT1G01580	209395	213041	Symbols: FRO2, FRD1, ATFRO2 | ferric reduction oxidase 2 | chr1:209395-213041 FORWARD LENGTH=3647
Chr1	227046	229203	mergedPeak-10879	AT1G01610	221691	224340	Symbols: ATGPAT4, GPAT4 | glycerol-3-phosphate acyltransferase 4 | chr1:221691-224340 REVERSE LENGTH=2650
Chr1	227046	229203	mergedPeak-10879	AT1G01620	225665	227302	Symbols: PIP1C, TMP-B, PIP1;3 | plasma membrane intrinsic protein 1C | chr1:225665-227302 REVERSE LENGTH=1638
Chr1	227046	229203	mergedPeak-10879	AT1G01630	229013	230917	Symbols: | Sec14p-like phosphatidylinositol transfer family protein | chr1:229013-230917 FORWARD LENGTH=1905
Chr1	239403	240055	mergedPeak-10881	AT1G01650	232841	237817	Symbols: SPPL4, ATSPPL4 | SIGNAL PEPTIDE PEPTIDASE-LIKE 4 | chr1:232841-237817 REVERSE LENGTH=4977
Chr1	239403	240055	mergedPeak-10881	AT1G01660	240057	242608	Symbols: | RING/U-box superfamily protein | chr1:240057-242608 REVERSE LENGTH=2552
Chr1	267822	268882	mergedPeak-10886	AT1G01710	262828	267771	Symbols: | Acyl-CoA thioesterase family protein | chr1:262828-267771 FORWARD LENGTH=4944
Chr1	267822	268882	mergedPeak-10886	AT1G01720	268330	269819	Symbols: ATAF1, ANAC002 | NAC (No Apical Meristem) domain transcriptional regulator superfamily protein | chr1:268330-269819 FORWARD LENGTH=1490
Chr1	267822	268882	mergedPeak-10886	AT1G01725	269792	270775	Symbols: | unknown protein; FUNCTIONS IN: molecular_function unknown; INVOLVED IN: biological_process unknown; LOCATED IN: endomembrane system; EXPRESSED IN: 23 plant structures; EXPRESSED DURING: 14 growth stages; BEST Arabidopsis thaliana protein match is: unknown protein (TAIR:AT4G00530.1); Has 20 Blast hits to 20 proteins in 7 species: Archae - 0; Bacteria - 0; Metazoa - 0; Fungi - 0; Plants …
Chr1	267822	268882	mergedPeak-10886	AT1G01730	270956	272061	Symbols: | unknown protein; FUNCTIONS IN: molecular_function unknown; INVOLVED IN: biological_process unknown; LOCATED IN: chloroplast; EXPRESSED IN: 23 plant structures; EXPRESSED DURING: 13 growth stages; Has 42 Blast hits to 42 proteins in 17 species: Archae - 0; Bacteria - 2; Metazoa - 5; Fungi - 1; Plants - 34; Viruses - 0; Other Eukaryotes - 0 (source: NCBI BLink). | chr1:270956-272061 FORW…
Chr1	292918	293636	mergedPeak-10892	AT1G01800	293342	295040	Symbols: | NAD(P)-binding Rossmann-fold superfamily protein | chr1:293342-295040 FORWARD LENGTH=1699
Chr1	292918	293636	mergedPeak-10892	AT1G01810	295221	295859	Symbols: | unknown protein; Has 12 Blast hits to 12 proteins in 5 species: Archae - 0; Bacteria - 0; Metazoa - 5; Fungi - 0; Plants - 7; Viruses - 0; Other Eukaryotes - 0 (source: NCBI BLink). | chr1:295221-295859 FORWARD LENGTH=639
Chr1	302008	303611	mergedPeak-10895	AT1G01830	298535	302315	Symbols: | ARM repeat superfamily protein | chr1:298535-300729 REVERSE LENGTH=2195
Chr1	302008	303611	mergedPeak-10895	AT1G01840	303537	304358	Symbols: | unknown protein; Has 23 Blast hits to 23 proteins in 9 species: Archae - 0; Bacteria - 0; Metazoa - 0; Fungi - 0; Plants - 23; Viruses - 0; Other Eukaryotes - 0 (source: NCBI BLink). | chr1:303537-304358 FORWARD LENGTH=822
Chr1	302008	303611	mergedPeak-10895	AT1G01860	304133	306287	Symbols: PFC1 | Ribosomal RNA adenine dimethylase family protein | chr1:304133-306287 REVERSE LENGTH=2155
Chr1	302008	303611	mergedPeak-10895	AT1G01870	306384	306456	Symbols: | pre-tRNA | chr1:306384-306456 FORWARD LENGTH=73
Chr1	324845	325577	mergedPeak-10898	AT1G01930	319836	322860	Symbols: | zinc finger protein-related | chr1:319836-322860 REVERSE LENGTH=3025
Chr1	324845	325577	mergedPeak-10898	AT1G01940	323027	324917	Symbols: | Cyclophilin-like peptidyl-prolyl cis-trans isomerase family protein | chr1:323027-324917 FORWARD LENGTH=1891
Chr1	324845	325577	mergedPeak-10898	AT1G01950	325379	330619	Symbols: ARK2 | armadillo repeat kinesin 2 | chr1:325379-330619 FORWARD LENGTH=5241
Chr1	363990	364968	mergedPeak-10905	AT1G02060	360918	363094	Symbols: | Tetratricopeptide repeat (TPR)-like superfamily protein | chr1:360918-363094 REVERSE LENGTH=2177
Chr1	363990	364968	mergedPeak-10905	AT1G02065	365209	367340	Symbols: SPL8 | squamosa promoter binding protein-like 8 | chr1:365209-367340 FORWARD LENGTH=2132
Chr1	414522	415260	mergedPeak-10910	AT1G02170	411779	413554	Symbols: LOL3, ATMCPB1, MCP1B, ATMC1, MC1 | metacaspase 1 | chr1:411779-413554 FORWARD LENGTH=1776
Chr1	414522	415260	mergedPeak-10910	AT1G02180	413522	414645	Symbols: | ferredoxin-related | chr1:413522-414645 REVERSE LENGTH=1124
Chr1	414522	415260	mergedPeak-10910	AT1G02190	415079	418010	Symbols: | Fatty acid hydroxylase superfamily | chr1:415079-418010 FORWARD LENGTH=2932
Chr1	419868	420829	mergedPeak-10912	AT1G02205	418748	422438	Symbols: CER1 | Fatty acid hydroxylase superfamily | chr1:418748-422258 FORWARD LENGTH=3511
Chr1	426299	427050	mergedPeak-10914	AT1G02210	427548	427811	Symbols: | NAC (No Apical Meristem) domain transcriptional regulator superfamily protein | chr1:427548-427811 REVERSE LENGTH=264
Chr1	428135	428803	mergedPeak-10915	AT1G02210	427548	427811	Symbols: | NAC (No Apical Meristem) domain transcriptional regulator superfamily protein | chr1:427548-427811 REVERSE LENGTH=264
Chr1	428135	428803	mergedPeak-10915	AT1G02220	428814	430647	Symbols: ANAC003, NAC003 | NAC domain containing protein 3 | chr1:428814-430647 REVERSE LENGTH=1834
Chr1	434054	435000	mergedPeak-10917	AT1G02230	435174	436776	Symbols: ANAC004, NAC004 | NAC domain containing protein 4 | chr1:435174-436776 REVERSE LENGTH=1603
Chr1	436651	437714	mergedPeak-10918	AT1G02230	435174	436776	Symbols: ANAC004, NAC004 | NAC domain containing protein 4 | chr1:435174-436776 REVERSE LENGTH=1603
Chr1	436651	437714	mergedPeak-10918	AT1G02250	437951	439559	Symbols: anac005, NAC005 | NAC domain containing protein 5 | chr1:437951-439559 REVERSE LENGTH=1609
Chr1	467249	469783	mergedPeak-10926	AT1G02335	463855	464924	Symbols: GL22 | germin-like protein subfamily 2 member 2 precursor | chr1:463855-464924 REVERSE LENGTH=1070
Chr1	467249	469783	mergedPeak-10926	AT1G02340	465718	467844	Symbols: HFR1, RSF1, FBI1, REP1 | basic helix-loop-helix (bHLH) DNA-binding superfamily protein | chr1:465718-467844 REVERSE LENGTH=2127
Chr1	467249	469783	mergedPeak-10926	AT1G02350	469818	470693	Symbols: | protoporphyrinogen oxidase-related | chr1:469818-470693 FORWARD LENGTH=876
Chr1	471237	472791	mergedPeak-10927	AT1G02350	469818	470693	Symbols: | protoporphyrinogen oxidase-related | chr1:469818-470693 FORWARD LENGTH=876
Chr1	471237	472791	mergedPeak-10927	AT1G02360	471990	473160	Symbols: | Chitinase family protein | chr1:471990-473160 REVERSE LENGTH=1171
Chr1	471237	472791	mergedPeak-10927	AT1G02370	474500	476511	Symbols: | Tetratricopeptide repeat (TPR)-like superfamily protein | chr1:474500-476511 FORWARD LENGTH=2012
Chr1	485385	487106	mergedPeak-10932	AT1G02391	483764	483919	Symbols: | unknown protein; Has 30201 Blast hits to 17322 proteins in 780 species: Archae - 12; Bacteria - 1396; Metazoa - 17338; Fungi - 3422; Plants - 5037; Viruses - 0; Other Eukaryotes - 2996 (source: NCBI BLink). | chr1:483764-483919 REVERSE LENGTH=156
Chr1	485385	487106	mergedPeak-10932	AT1G02400	486801	489577	Symbols: ATGA2OX4, ATGA2OX6, DTA1, GA2OX6 | gibberellin 2-oxidase 6 | chr1:486801-489577 FORWARD LENGTH=2777
Chr1	487685	489340	mergedPeak-10933	AT1G02400	486801	489577	Symbols: ATGA2OX4, ATGA2OX6, DTA1, GA2OX6 | gibberellin 2-oxidase 6 | chr1:486801-489577 FORWARD LENGTH=2777
Chr1	487685	489340	mergedPeak-10933	AT1G02405	489979	490505	Symbols: | proline-rich family protein | chr1:489979-490505 REVERSE LENGTH=527
Chr1	487685	489340	mergedPeak-10933	AT1G02410	490925	492926	Symbols: | cytochrome c oxidase assembly protein CtaG / Cox11 family | chr1:490925-492926 FORWARD LENGTH=2002
Chr1	537508	538027	mergedPeak-10942	AT1G02540	534827	535699	Symbols: | unknown protein; Has 3327 Blast hits to 2216 proteins in 265 species: Archae - 18; Bacteria - 202; Metazoa - 802; Fungi - 283; Plants - 84; Viruses - 187; Other Eukaryotes - 1751 (source: NCBI BLink). | chr1:534827-535699 REVERSE LENGTH=873
Chr1	537508	538027	mergedPeak-10942	AT1G02550	536483	537211	Symbols: | Plant invertase/pectin methylesterase inhibitor superfamily protein | chr1:536483-537211 FORWARD LENGTH=729
Chr1	537508	538027	mergedPeak-10942	AT1G02560	537860	540109	Symbols: CLPP5, NCLPP5, NCLPP1 | nuclear encoded CLP protease 5 | chr1:537860-540109 FORWARD LENGTH=2250
Chr1	565222	566681	mergedPeak-10948	AT1G02630	560610	562424	Symbols: | Nucleoside transporter family protein | chr1:560610-562382 REVERSE LENGTH=1773
Chr1	565222	566681	mergedPeak-10948	AT1G02640	564205	567769	Symbols: BXL2, ATBXL2 | beta-xylosidase 2 | chr1:564205-567769 FORWARD LENGTH=3565
Chr1	565222	566681	mergedPeak-10948	AT1G02650	568704	570418	Symbols: | Tetratricopeptide repeat (TPR)-like superfamily protein | chr1:568704-570418 FORWARD LENGTH=1715
Chr1	575121	576310	mergedPeak-10954	AT1G02660	571955	574981	Symbols: | alpha/beta-Hydrolases superfamily protein | chr1:571955-574981 REVERSE LENGTH=3027
Chr1	575121	576310	mergedPeak-10954	AT1G02670	576046	580299	Symbols: | P-loop containing nucleoside triphosphate hydrolases superfamily protein | chr1:576046-580299 FORWARD LENGTH=4254
Chr1	687093	687730	mergedPeak-10971	AT1G02990	681396	687315	Symbols: | FUNCTIONS IN: molecular_function unknown; INVOLVED IN: biological_process unknown; LOCATED IN: cellular_component unknown; BEST Arabidopsis thaliana protein match is: CW-type Zinc Finger (TAIR:AT3G62900.1). | chr1:681396-687315 REVERSE LENGTH=5920
Chr1	687093	687730	mergedPeak-10971	AT1G03000	687890	692560	Symbols: PEX6 | peroxin 6 | chr1:687890-692560 REVERSE LENGTH=4671
Chr1	701005	701674	mergedPeak-10974	AT1G03020	698207	698515	Symbols: | Thioredoxin superfamily protein | chr1:698207-698515 REVERSE LENGTH=309
Chr1	701005	701674	mergedPeak-10974	AT1G03030	701478	703864	Symbols: | P-loop containing nucleoside triphosphate hydrolases superfamily protein | chr1:701478-703864 FORWARD LENGTH=2387
Chr1	727436	728552	mergedPeak-10977	AT1G03060	712473	726891	Symbols: SPI | Beige/BEACH domain ;WD domain, G-beta repeat protein | chr1:712473-726891 REVERSE LENGTH=14419
Chr1	727436	728552	mergedPeak-10977	AT1G03070	729901	731557	Symbols: | Bax inhibitor-1 family protein | chr1:729901-731525 FORWARD LENGTH=1625
Chr1	737845	738686	mergedPeak-10979	AT1G03080	731611	738056	Symbols: | kinase interacting (KIP1-like) family protein | chr1:731611-738056 REVERSE LENGTH=6446
Chr1	737845	738686	mergedPeak-10979	AT1G03090	739679	744184	Symbols: MCCA | methylcrotonyl-CoA carboxylase alpha chain, mitochondrial / 3-methylcrotonyl-CoA carboxylase 1 (MCCA) | chr1:739679-744184 FORWARD LENGTH=4506
Chr1	771232	771686	mergedPeak-10982	AT1G03170	769632	770684	Symbols: | Protein of unknown function (DUF3049) | chr1:769632-770684 FORWARD LENGTH=1053
Chr1	771232	771686	mergedPeak-10982	AT1G03180	773411	775344	Symbols: | unknown protein; FUNCTIONS IN: molecular_function unknown; INVOLVED IN: biological_process unknown; LOCATED IN: mitochondrion; EXPRESSED IN: 15 plant structures; EXPRESSED DURING: 8 growth stages; Has 35333 Blast hits to 34131 proteins in 2444 species: Archae - 798; Bacteria - 22429; Metazoa - 974; Fungi - 991; Plants - 531; Viruses - 0; Other Eukaryotes - 9610 (source: NCBI BLink). | …
Chr1	785482	789401	mergedPeak-10984	AT1G03220	787122	788651	Symbols: | Eukaryotic aspartyl protease family protein | chr1:787122-788651 FORWARD LENGTH=1530
Chr1	785482	789401	mergedPeak-10984	AT1G03230	790091	791592	Symbols: | Eukaryotic aspartyl protease family protein | chr1:790091-791592 FORWARD LENGTH=1502
Chr1	813076	813642	mergedPeak-10987	AT1G03300	811033	813086	Symbols: ATDUF1, DUF1 | DOMAIN OF UNKNOWN FUNCTION 724 1 | chr1:811033-813086 REVERSE LENGTH=2054
Chr1	813076	813642	mergedPeak-10987	AT1G03310	813471	816749	Symbols: ATISA2, ISA2, DBE1, BE2 | debranching enzyme 1 | chr1:813471-816749 FORWARD LENGTH=3279
Chr1	863820	864554	mergedPeak-10993	AT1G03457	860788	864125	Symbols: | RNA-binding (RRM/RBD/RNP motifs) family protein | chr1:860788-864075 REVERSE LENGTH=3288
Chr1	867571	868512	mergedPeak-10995	AT1G03470	865915	867733	Symbols: | Kinase interacting (KIP1-like) family protein | chr1:865915-867674 REVERSE LENGTH=1760
Chr1	867571	868512	mergedPeak-10995	AT1G03475	869051	871211	Symbols: LIN2, HEMF1, ATCPO-I | Coproporphyrinogen III oxidase | chr1:869051-871211 REVERSE LENGTH=2161
Chr1	896158	896884	mergedPeak-11000	AT1G03590	894254	897518	Symbols: | Protein phosphatase 2C family protein | chr1:894254-897518 REVERSE LENGTH=3265
Chr1	896158	896884	mergedPeak-11000	AT1G03600	898876	899655	Symbols: PSB27 | photosystem II family protein | chr1:898876-899655 FORWARD LENGTH=780
Chr1	897232	899253	mergedPeak-11001	AT1G03590	894254	897518	Symbols: | Protein phosphatase 2C family protein | chr1:894254-897518 REVERSE LENGTH=3265
Chr1	897232	899253	mergedPeak-11001	AT1G03600	898876	899655	Symbols: PSB27 | photosystem II family protein | chr1:898876-899655 FORWARD LENGTH=780
Chr1	897232	899253	mergedPeak-11001	AT1G03610	900887	903003	Symbols: | Protein of unknown function (DUF789) | chr1:900887-903003 FORWARD LENGTH=2117
Chr1	899544	901375	mergedPeak-11002	AT1G03590	894254	897518	Symbols: | Protein phosphatase 2C family protein | chr1:894254-897518 REVERSE LENGTH=3265
Chr1	899544	901375	mergedPeak-11002	AT1G03600	898876	899655	Symbols: PSB27 | photosystem II family protein | chr1:898876-899655 FORWARD LENGTH=780
Chr1	899544	901375	mergedPeak-11002	AT1G03610	900887	903003	Symbols: | Protein of unknown function (DUF789) | chr1:900887-903003 FORWARD LENGTH=2117
Chr1	952776	953334	mergedPeak-11010	AT1G03780	947520	951827	Symbols: TPX2 | targeting protein for XKLP2 | chr1:947520-951827 REVERSE LENGTH=4308
Chr1	952776	953334	mergedPeak-11010	AT1G03790	954525	956097	Symbols: SOM | Zinc finger C-x8-C-x5-C-x3-H type family protein | chr1:954525-956097 FORWARD LENGTH=1573
Chr1	954020	954715	mergedPeak-11011	AT1G03780	947520	951827	Symbols: TPX2 | targeting protein for XKLP2 | chr1:947520-951827 REVERSE LENGTH=4308
Chr1	954020	954715	mergedPeak-11011	AT1G03790	954525	956097	Symbols: SOM | Zinc finger C-x8-C-x5-C-x3-H type family protein | chr1:954525-956097 FORWARD LENGTH=1573
Chr1	956266	958339	mergedPeak-11012	AT1G03790	954525	956097	Symbols: SOM | Zinc finger C-x8-C-x5-C-x3-H type family protein | chr1:954525-956097 FORWARD LENGTH=1573
Chr1	956266	958339	mergedPeak-11012	AT1G03800	957261	957998	Symbols: ERF10, ATERF10 | ERF domain protein 10 | chr1:957261-957998 REVERSE LENGTH=738
Chr1	956266	958339	mergedPeak-11012	AT1G03810	958759	959609	Symbols: | Nucleic acid-binding, OB-fold-like protein | chr1:958759-959609 FORWARD LENGTH=851
Chr1	974825	975439	mergedPeak-11015	AT1G03850	976097	977761	Symbols: | Glutaredoxin family protein | chr1:977102-977761 REVERSE LENGTH=660
Chr1	977403	979581	mergedPeak-11016	AT1G03850	976097	977761	Symbols: | Glutaredoxin family protein | chr1:977102-977761 REVERSE LENGTH=660
Chr1	977403	979581	mergedPeak-11016	AT1G03860	979308	981885	Symbols: ATPHB2, PHB2 | prohibitin 2 | chr1:979308-981762 REVERSE LENGTH=2455
Chr1	983111	984546	mergedPeak-11018	AT1G03860	979308	981885	Symbols: ATPHB2, PHB2 | prohibitin 2 | chr1:979308-981762 REVERSE LENGTH=2455
Chr1	983111	984546	mergedPeak-11018	AT1G03870	982506	983540	Symbols: FLA9 | FASCICLIN-like arabinoogalactan 9 | chr1:982506-983540 REVERSE LENGTH=1035
Chr1	983111	984546	mergedPeak-11018	AT1G03880	985751	988146	Symbols: CRU2, CRB | cruciferin 2 | chr1:985751-988146 FORWARD LENGTH=2396
Chr1	1023921	1024770	mergedPeak-11023	AT1G03980	1018570	1022108	Symbols: ATPCS2, PCS2 | phytochelatin synthase 2 | chr1:1018570-1022108 REVERSE LENGTH=3539
Chr1	1023921	1024770	mergedPeak-11023	AT1G03982	1022251	1023719	Symbols: | PAK-box/P21-Rho-binding family protein | chr1:1022251-1023719 REVERSE LENGTH=1469
Chr1	1023921	1024770	mergedPeak-11023	AT1G03990	1024847	1027616	Symbols: | Long-chain fatty alcohol dehydrogenase family protein | chr1:1024847-1027616 FORWARD LENGTH=2770
Chr1	1070724	1072196	mergedPeak-11029	AT1G04120	1064450	1071047	Symbols: MRP5 | multidrug resistance-associated protein 5 | chr1:1064450-1071047 REVERSE LENGTH=6598
Chr1	1070724	1072196	mergedPeak-11029	AT1G04130	1073427	1075568	Symbols: TPR2, AtTPR2 | Tetratricopeptide repeat (TPR)-like superfamily protein | chr1:1073427-1075568 FORWARD LENGTH=2142
Chr1	1084312	1084998	mergedPeak-11032	AT1G04150	1081208	1084246	Symbols: | C2 calcium/lipid-binding plant phosphoribosyltransferase family protein | chr1:1081208-1084246 REVERSE LENGTH=3039
Chr1	1084312	1084998	mergedPeak-11032	AT1G04160	1086495	1096146	Symbols: XIB, ATXIB, XI-8, XI-B | myosin XI B | chr1:1086495-1096146 FORWARD LENGTH=9652
Chr1	1103033	1104809	mergedPeak-11035	AT1G04171	1100444	1100608	Symbols: | unknown protein; Has 30201 Blast hits to 17322 proteins in 780 species: Archae - 12; Bacteria - 1396; Metazoa - 17338; Fungi - 3422; Plants - 5037; Viruses - 0; Other Eukaryotes - 2996 (source: NCBI BLink). | chr1:1100444-1100608 REVERSE LENGTH=165
Chr1	1103033	1104809	mergedPeak-11035	AT1G04180	1104623	1105988	Symbols: YUC9 | YUCCA 9 | chr1:1104623-1105988 FORWARD LENGTH=1366
Chr1	1129283	1130597	mergedPeak-11038	AT1G04240	1128188	1129551	Symbols: SHY2, IAA3 | AUX/IAA transcriptional regulator family protein | chr1:1128188-1129551 REVERSE LENGTH=1364
Chr1	1131329	1132939	mergedPeak-11039	AT1G04240	1128188	1129551	Symbols: SHY2, IAA3 | AUX/IAA transcriptional regulator family protein | chr1:1128188-1129551 REVERSE LENGTH=1364
Chr1	1172772	1173543	mergedPeak-11050	AT1G04370	1175177	1175578	Symbols: ATERF14, ERF14 | Ethylene-responsive element binding factor 14 | chr1:1175177-1175578 FORWARD LENGTH=402
Chr1	1273915	1274537	mergedPeak-11063	NA	NA	NA
Chr1	1312674	1313656	mergedPeak-11071	AT1G04684	1310430	1310579	Symbols: | unknown protein; Has 30201 Blast hits to 17322 proteins in 780 species: Archae - 12; Bacteria - 1396; Metazoa - 17338; Fungi - 3422; Plants - 5037; Viruses - 0; Other Eukaryotes - 2996 (source: NCBI BLink). | chr1:1310430-1310579 REVERSE LENGTH=150
Chr1	1312674	1313656	mergedPeak-11071	AT1G04690	1313564	1315750	Symbols: KAB1, KV-BETA1 | potassium channel beta subunit 1 | chr1:1313564-1315750 FORWARD LENGTH=2187
Chr1	1312674	1313656	mergedPeak-11071	AT1G04700	1316254	1320919	Symbols: | PB1 domain-containing protein tyrosine kinase | chr1:1316254-1320919 FORWARD LENGTH=4666
Chr1	1337448	1338817	mergedPeak-11073	AT1G04770	1336371	1337849	Symbols: | Tetratricopeptide repeat (TPR)-like superfamily protein | chr1:1336371-1337849 REVERSE LENGTH=1479
Chr1	1337448	1338817	mergedPeak-11073	AT1G04778	1339892	1340327	Symbols: | unknown protein; FUNCTIONS IN: molecular_function unknown; INVOLVED IN: biological_process unknown; LOCATED IN: cellular_component unknown; Has 0 Blast hits to 0 proteins in 0 species (source: NCBI BLink). | chr1:1339892-1340327 FORWARD LENGTH=436
Chr1	1385890	1386585	mergedPeak-11078	AT1G04900	1383841	1387895	Symbols: | Protein of unknown function (DUF185) | chr1:1383841-1387895 FORWARD LENGTH=4055
Chr1	1468202	1469510	mergedPeak-11094	AT1G05100	1469610	1470881	Symbols: MAPKKK18 | mitogen-activated protein kinase kinase kinase 18 | chr1:1469610-1470881 FORWARD LENGTH=1272
Chr1	1548019	1549224	mergedPeak-11101	AT1G05300	1545106	1547849	Symbols: ZIP5 | zinc transporter 5 precursor | chr1:1545216-1547798 REVERSE LENGTH=2583
Chr1	1568733	1570505	mergedPeak-11108	AT1G05370	1569192	1572280	Symbols: | Sec14p-like phosphatidylinositol transfer family protein | chr1:1569192-1572280 REVERSE LENGTH=3089
Chr1	1637598	1638188	mergedPeak-11113	AT1G05520	1630900	1635711	Symbols: | Sec23/Sec24 protein transport family protein | chr1:1630900-1635711 REVERSE LENGTH=4812
Chr1	1637598	1638188	mergedPeak-11113	AT1G05530	1636496	1637863	Symbols: UGT75B2, UGT2 | UDP-glucosyl transferase 75B2 | chr1:1636496-1637863 REVERSE LENGTH=1368
Chr1	1637598	1638188	mergedPeak-11113	AT1G05540	1639286	1640811	Symbols: | Protein of unknown function (DUF295) | chr1:1639286-1640811 FORWARD LENGTH=1526
Chr1	1660489	1662658	mergedPeak-11118	AT1G05570	1647706	1659437	Symbols: CALS1 | callose synthase 1 | chr1:1647706-1659437 REVERSE LENGTH=11732
Chr1	1660489	1662658	mergedPeak-11118	AT1G05575	1661691	1662187	Symbols: | unknown protein; FUNCTIONS IN: molecular_function unknown; INVOLVED IN: anaerobic respiration; LOCATED IN: endomembrane system; EXPRESSED IN: 17 plant structures; EXPRESSED DURING: 9 growth stages; BEST Arabidopsis thaliana protein match is: unknown protein (TAIR:AT2G31945.1); Has 63 Blast hits to 63 proteins in 10 species: Archae - 0; Bacteria - 0; Metazoa - 0; Fungi - 0; Plants - 63;…
Chr1	1660489	1662658	mergedPeak-11118	AT1G05577	1662370	1664398	Symbols: | Domain of unknown function (DUF966) | chr1:1662370-1664398 REVERSE LENGTH=2029
Chr1	1713123	1715175	mergedPeak-11127	AT1G05700	1709796	1713245	Symbols: | Leucine-rich repeat transmembrane protein kinase protein | chr1:1709796-1713245 FORWARD LENGTH=3450
Chr1	1713123	1715175	mergedPeak-11127	AT1G05710	1714950	1717276	Symbols: | basic helix-loop-helix (bHLH) DNA-binding superfamily protein | chr1:1714950-1717276 FORWARD LENGTH=2327
Chr1	1744449	1745048	mergedPeak-11132	AT1G05805	1744773	1747693	Symbols: | basic helix-loop-helix (bHLH) DNA-binding superfamily protein | chr1:1744773-1747693 FORWARD LENGTH=2921
Chr1	1745331	1746324	mergedPeak-11133	AT1G05805	1744773	1747693	Symbols: | basic helix-loop-helix (bHLH) DNA-binding superfamily protein | chr1:1744773-1747693 FORWARD LENGTH=2921
Chr1	1745331	1746324	mergedPeak-11133	AT1G05810	1748314	1749460	Symbols: ARA, ARA-1, ATRAB11D, ATRABA5E, RABA5E | RAB GTPase homolog A5E | chr1:1748314-1749460 FORWARD LENGTH=1147
Chr1	1773087	1775043	mergedPeak-11137	AT1G05870	1771457	1773293	Symbols: | Protein of unknown function (DUF1685) | chr1:1771457-1773261 REVERSE LENGTH=1805
Chr1	1773087	1775043	mergedPeak-11137	AT1G05880	1775643	1778553	Symbols: ARI12 | RING/U-box superfamily protein | chr1:1775643-1778553 FORWARD LENGTH=2911
Chr1	1837430	1838567	mergedPeak-11144	AT1G06070	1834829	1837648	Symbols: | Basic-leucine zipper (bZIP) transcription factor family protein | chr1:1834829-1837648 REVERSE LENGTH=2820
Chr1	1854928	1856039	mergedPeak-11146	AT1G06110	1853077	1855031	Symbols: SKIP16 | SKP1/ASK-interacting protein 16 | chr1:1853077-1855031 REVERSE LENGTH=1955
Chr1	1854928	1856039	mergedPeak-11146	AT1G06120	1855943	1857718	Symbols: | Fatty acid desaturase family protein | chr1:1855943-1857718 FORWARD LENGTH=1776
Chr1	1882450	1883044	mergedPeak-11154	AT1G06160	1883004	1883934	Symbols: ORA59 | octadecanoid-responsive Arabidopsis AP2/ERF 59 | chr1:1883004-1883934 FORWARD LENGTH=931
[truncated: 5,116 more rows]

## Sheet: Supplementary Table 3
Supplementary Table 3. Common binding peaks of CDF2 and PIF4 assigned neighboring genes.
Related to Figure 3.
Gene	Annotation
[truncated: 3,715 more rows]

## Sheet: Supplementary Table 4
Supplementary Table 4. ChIP-seq differential binding of CDF2 in pif4 assigned neighboring genes.
[truncated: 2,609 more rows]

[truncated: 7 more sheets: Supplementary Table 5, Supplementary Table 6, Supplementary Table 7, Supplementary Table 8, Supplementary Table 9, Supplementary Table 10, Supplementary Table 11]
