# Supplementary material for: PIF4 enhances DNA binding of CDF2 to co-regulate target gene expression and promote Arabidopsis hypocotyl cell elongation
Source: Nat Plants. 2022 Aug 15;8(9):1082–93. doi: 10.1038/s41477-022-01213-y (PMC9477738; doi:10.1038/s41477-022-01213-y)
Supplement: Source Data Fig. 1 — Statistical source data. [file 41477_2022_1213_MOESM3_ESM.xlsx]

## Sheet: Fig.1
Fig. 1b								Fig. 1c-d (same source data for Extended Fig. 1e-f)
Genotype;Plant name;Cell file;Cell file name;Cell number								Genotype;Plant name;Cell file;Cell file name;Cell length (μm);Cell width (μm);distance from the top of the hypocotyl (cell)
cdfQ;2;L;L1;17								cdfQ;1;L;L1;57.8198;37.8286;1
cdfQ;3;L;L1;20								cdfQ;2;L;L1;74.4372;25.3162;1
cdfQ;4;L;L1;17								cdfQ;3;L;L1;41.152;31.0172;1
Col0;1;L;L1;14								cdfQ;4;L;L1;57.0316;25.4218;1
Col0;2;L;L1;16								Col0;1;L;L1;141.7746;46.9774;1
Col0;3;L;L1;17								Col0;2;L;L1;55.0732;33.2636;1
Col0;4;L;L1;18								Col0;3;L;L1;30.7434;22.6356;1
pif4;1;L;L1;17								Col0;4;L;L1;48.593;36.6328;1
pif4;2;L;L1;18								pif4;1;L;L1;51.7028;40.4376;1
pif4;3;L;L1;14								pif4;2;L;L1;110.9882;41.0202;1
pif4;4;L;L1;17								pif4;3;L;L1;69.5088;25.2658;1
pif4cdfQ;2;L;L1;15								pif4;4;L;L1;32.6008;16.34804;1
pif4cdfQ;3;L;L1;14								pif4cdfQ;1;L;L1;55.018;32.398;1
pif4cdfQ;4;L;L1;18								pif4cdfQ;2;L;L1;93.5462;35.1742;1
cdfQ;2;L;L2;16								pif4cdfQ;3;L;L1;78.8162;34.9574;1
cdfQ;3;L;L2;18								pif4cdfQ;4;L;L1;27.6422;19.30144;1
cdfQ;4;L;L2;17								cdfQ;1;L;L1;82.8338;40.1186;2
Col0;1;L;L2;14								cdfQ;2;L;L1;66.2752;25.2756;2
Col0;2;L;L2;14								cdfQ;3;L;L1;50.1546;29.7986;2
Col0;3;L;L2;15								cdfQ;4;L;L1;50.3724;36.1788;2
Col0;4;L;L2;17								Col0;1;L;L1;82.2968;36.6564;2
pif4;1;L;L2;18								Col0;2;L;L1;119.1892;35.5528;2
pif4;2;L;L2;16								Col0;3;L;L1;35.6618;25.626;2
pif4;3;L;L2;16								Col0;4;L;L1;50.6572;35.6574;2
pif4;4;L;L2;16								pif4;1;L;L1;57.015;42.987;2
pif4cdfQ;3;L;L2;15								pif4;2;L;L1;69.442;33.7136;2
pif4cdfQ;4;L;L2;18								pif4;3;L;L1;105.413;24.5782;2
cdfQ;2;S;S1;28								pif4;4;L;L1;36.6102;12.81556;2
cdfQ;3;S;S1;34								pif4cdfQ;1;L;L1;46.8458;27.9162;2
cdfQ;4;S;S1;24								pif4cdfQ;2;L;L1;53.778;28.7834;2
Col0;1;S;S1;27								pif4cdfQ;3;L;L1;78.1932;34.8714;2
Col0;2;S;S1;19								pif4cdfQ;4;L;L1;52.8576;26.4534;2
Col0;3;S;S1;25								cdfQ;1;L;L1;82.109;31.3062;3
Col0;4;S;S1;26								cdfQ;2;L;L1;78.9208;26.0742;3
pif4;1;S;S1;21								cdfQ;3;L;L1;68.8536;31.5772;3
pif4;2;S;S1;19								cdfQ;4;L;L1;55.864;31.6426;3
pif4;3;S;S1;20								Col0;1;L;L1;86.224;33.9518;3
pif4;4;S;S1;19								Col0;2;L;L1;97.0038;34.6696;3
pif4cdfQ;2;S;S1;23								Col0;3;L;L1;54.7318;31.6554;3
pif4cdfQ;3;S;S1;19								Col0;4;L;L1;61.9578;38.7024;3
pif4cdfQ;4;S;S1;24								pif4;1;L;L1;60.6602;44.605;3
cdfQ;1;L;L1;15								pif4;2;L;L1;69.196;31.4282;3
cdfQ;1;L;L2;17								pif4;3;L;L1;110.2926;24.1252;3
cdfQ;1;S;S1;26								pif4;4;L;L1;56.169;19.08922;3
pif4cdfQ;1;L;L1;19								pif4cdfQ;1;L;L1;62.151;30.9162;3
pif4cdfQ;1;L;L2;15								pif4cdfQ;2;L;L1;66.7946;31.1654;3
pif4cdfQ;1;S;S1;30								pif4cdfQ;3;L;L1;55.075;23.4564;3
								pif4cdfQ;4;L;L1;39.1048;20.9264;3
								cdfQ;1;L;L1;85.8796;34.188;4
								cdfQ;2;L;L1;85.668;28.01;4
								cdfQ;3;L;L1;70.9698;28.2302;4
								cdfQ;4;L;L1;64.5142;28.0954;4
								Col0;1;L;L1;101.0658;29.7646;4
								Col0;2;L;L1;118.316;34.4986;4
								Col0;3;L;L1;55.0532;32.5866;4
								Col0;4;L;L1;77.8902;38.0158;4
								pif4;1;L;L1;61.3054;36.232;4
								pif4;2;L;L1;98.7866;31.8794;4
								pif4;3;L;L1;106.4764;26.271;4
								pif4;4;L;L1;45.5572;15.93122;4
								pif4cdfQ;1;L;L1;75.5716;33.6602;4
								pif4cdfQ;2;L;L1;83.4988;24.9162;4
								pif4cdfQ;3;L;L1;56.9814;27.7818;4
								pif4cdfQ;4;L;L1;39.8212;20.0286;4
								cdfQ;1;L;L1;65.06;25.3096;5
								cdfQ;2;L;L1;100.8888;29.6806;5
								cdfQ;3;L;L1;74.6772;28.4294;5
								cdfQ;4;L;L1;79.7398;29.2486;5
								Col0;1;L;L1;117.8626;34.4622;5
								Col0;2;L;L1;95.8748;28.3684;5
								Col0;3;L;L1;102.3096;38.2472;5
								Col0;4;L;L1;45.6094;25.5492;5
								pif4;1;L;L1;71.437;40.1692;5
								pif4;2;L;L1;36.0604;22.3416;5
								pif4;3;L;L1;81.6442;23.2144;5
								pif4;4;L;L1;50.9312;21.535;5
								pif4cdfQ;1;L;L1;57.4936;31.3008;5
								pif4cdfQ;2;L;L1;77.8792;24.126;5
								pif4cdfQ;3;L;L1;55.3414;24.69;5
								pif4cdfQ;4;L;L1;58.282;22.988;5
								cdfQ;1;L;L1;73.892;30.9388;6
								cdfQ;2;L;L1;100.5388;29.7;6
								cdfQ;3;L;L1;51.218;23.513;6
								cdfQ;4;L;L1;103.8846;30.8922;6
								Col0;1;L;L1;159.9284;33.6472;6
								Col0;2;L;L1;82.5564;22.2814;6
								Col0;3;L;L1;108.305;33.841;6
								Col0;4;L;L1;56.5554;30.4046;6
								pif4;1;L;L1;67.7044;33.6528;6
								pif4;2;L;L1;43.0986;19.55386;6
								pif4;3;L;L1;95.8212;25.8418;6
								pif4;4;L;L1;96.5852;31.9568;6
								pif4cdfQ;1;L;L1;80.2914;31.0606;6
								pif4cdfQ;2;L;L1;122.5216;27.7418;6
								pif4cdfQ;3;L;L1;63.4954;26.4292;6
								pif4cdfQ;4;L;L1;64.0652;24.268;6
								cdfQ;1;L;L1;108.7824;31.9732;7
								cdfQ;2;L;L1;103.6022;27.695;7
								cdfQ;3;L;L1;58.7386;22.1098;7
								cdfQ;4;L;L1;63.2676;22.9606;7
								Col0;1;L;L1;136.6602;28.183;7
								Col0;2;L;L1;113.2482;23.705;7
								Col0;3;L;L1;68.0632;21.8202;7
								Col0;4;L;L1;101.6922;27.3232;7
								pif4;1;L;L1;74.6034;30.2534;7
								pif4;2;L;L1;60.9122;21.8618;7
								pif4;3;L;L1;142.2664;27.9318;7
								pif4;4;L;L1;87.1482;27.8436;7
								pif4cdfQ;1;L;L1;63.2734;26.6966;7
								pif4cdfQ;2;L;L1;115.3004;27.5794;7
								pif4cdfQ;3;L;L1;76.3986;26.7534;7
								pif4cdfQ;4;L;L1;56.8518;20.0624;7
								cdfQ;1;L;L1;131.3254;28.8964;8
								cdfQ;2;L;L1;85.8166;26.2054;8
								cdfQ;3;L;L1;90.0476;30.5934;8
								cdfQ;4;L;L1;71.3446;24.7778;8
								Col0;1;L;L1;104.1958;28.6472;8
								Col0;2;L;L1;156.7318;25.6742;8
								Col0;3;L;L1;96.5538;24.6624;8
								Col0;4;L;L1;97.3256;27.4126;8
								pif4;1;L;L1;80.2534;31.2502;8
								pif4;2;L;L1;86.2216;26.1012;8
								pif4;3;L;L1;163.6476;28.7158;8
								pif4;4;L;L1;120.1046;31.5822;8
								pif4cdfQ;1;L;L1;83.2916;25.645;8
								pif4cdfQ;2;L;L1;77.5608;20.8518;8
								pif4cdfQ;3;L;L1;92.2398;26.3544;8
								pif4cdfQ;4;L;L1;90.5892;26.368;8
								cdfQ;1;L;L1;80.9084;24.3236;9
								cdfQ;2;L;L1;97.7008;25.041;9
								cdfQ;3;L;L1;61.792;17.43214;9
								cdfQ;4;L;L1;78.3944;24.324;9
								Col0;1;L;L1;143.3706;27.7232;9
								Col0;2;L;L1;105.2772;15.4584;9
								Col0;3;L;L1;117.0922;29.5588;9
								Col0;4;L;L1;69.3022;23.4362;9
								pif4;1;L;L1;99.7996;27.8596;9
								pif4;2;L;L1;68.514;22.8092;9
								pif4;3;L;L1;140.6086;17.22334;9
								pif4;4;L;L1;111.813;32.6854;9
								pif4cdfQ;1;L;L1;92.1148;27.6642;9
								pif4cdfQ;2;L;L1;60.7684;22.4732;9
								pif4cdfQ;3;L;L1;71.4054;23.2358;9
								pif4cdfQ;4;L;L1;124.4486;28.0694;9
								cdfQ;1;L;L1;83.0268;23.8524;10
								cdfQ;2;L;L1;136.9212;26.4124;10
								cdfQ;3;L;L1;76.605;18.1877;10
								cdfQ;4;L;L1;108.5178;21.2938;10
								Col0;1;L;L1;183.3672;28.6672;10
								Col0;2;L;L1;133.4392;20.927;10
								Col0;3;L;L1;116.8578;23.3792;10
								Col0;4;L;L1;88.8886;26.1788;10
								pif4;1;L;L1;100.5562;23.9054;10
								pif4;2;L;L1;101.211;27.7434;10
								pif4;3;L;L1;152.3298;17.99058;10
								pif4;4;L;L1;115.8526;35.1744;10
								pif4cdfQ;1;L;L1;78.1776;22.6368;10
								pif4cdfQ;2;L;L1;102.7882;21.9796;10
								pif4cdfQ;3;L;L1;69.379;21.2926;10
								pif4cdfQ;4;L;L1;100.0268;25.577;10
								cdfQ;1;L;L1;128.2894;26.0124;11
								cdfQ;2;L;L1;87.1858;20.1614;11
								cdfQ;3;L;L1;72.1832;20.3634;11
								cdfQ;4;L;L1;137.9362;24.2392;11
								Col0;1;L;L1;162.3574;25.9188;11
								Col0;2;L;L1;211.382;23.7718;11
								Col0;3;L;L1;129.4698;26.7214;11
								Col0;4;L;L1;76.7542;24.524;11
								pif4;1;L;L1;105.0826;25.6446;11
								pif4;2;L;L1;91.6618;26.1492;11
								pif4;3;L;L1;141.2758;18.94112;11
								pif4;4;L;L1;79.2186;25.678;11
								pif4cdfQ;1;L;L1;99.886;26.2498;11
								pif4cdfQ;2;L;L1;85.0646;22.1462;11
								pif4cdfQ;3;L;L1;126.4612;22.5842;11
								pif4cdfQ;4;L;L1;97.267;24.9968;11
								cdfQ;1;L;L1;132.382;24.1514;12
								cdfQ;2;L;L1;86.9934;23.9672;12
								cdfQ;3;L;L1;69.6788;21.0956;12
								cdfQ;4;L;L1;140.4794;25.83;12
								Col0;1;L;L1;198.8902;25.6168;12
								Col0;2;L;L1;173.1524;24.4872;12
								Col0;3;L;L1;76.3612;19.86408;12
								Col0;4;L;L1;93.8884;26.5408;12
								pif4;1;L;L1;87.9154;20.5122;12
								pif4;2;L;L1;94.2914;23.8172;12
								pif4;3;L;L1;154.1684;16.86522;12
								pif4;4;L;L1;143.8152;35.2552;12
								pif4cdfQ;1;L;L1;84.954;20.2442;12
								pif4cdfQ;2;L;L1;156.3348;24.87;12
								pif4cdfQ;3;L;L1;142.2632;24.1006;12
								pif4cdfQ;4;L;L1;88.9826;24.1236;12
								cdfQ;1;L;L1;150.675;25.3254;13
								cdfQ;2;L;L1;66.1148;17.2834;13
								cdfQ;3;L;L1;109.8592;24.3444;13
								cdfQ;4;L;L1;101.1474;21.2118;13
								Col0;1;L;L1;131.5596;21.3706;13
								Col0;2;L;L1;150.2512;23.0086;13
								Col0;3;L;L1;127.3742;23.3884;13
								Col0;4;L;L1;125.9874;25.5394;13
								pif4;1;L;L1;109.7266;22.441;13
								pif4;2;L;L1;114.821;21.8606;13
								pif4;3;L;L1;109.6072;19.68718;13
								pif4;4;L;L1;164.8752;31.6544;13
								pif4cdfQ;1;L;L1;65.3612;18.2388;13
								pif4cdfQ;2;L;L1;149.5072;22.8656;13
								pif4cdfQ;3;L;L1;154.6362;24.377;13
								pif4cdfQ;4;L;L1;100.4946;24.2336;13
								cdfQ;1;L;L1;128.8656;24.6784;14
								cdfQ;2;L;L1;112.1762;22.9748;14
								cdfQ;3;L;L1;63.8628;19.40972;14
								cdfQ;4;L;L1;111.5348;23.4664;14
								Col0;1;L;L1;201.848;31.8208;14
								Col0;2;L;L1;153.4088;19.32732;14
								Col0;3;L;L1;123.9562;20.9378;14
								Col0;4;L;L1;131.3072;24.067;14
								pif4;1;L;L1;106.9268;19.82;14
								pif4;2;L;L1;83.8282;18.46716;14
								pif4;3;L;L1;121.0404;20.7456;14
								pif4;4;L;L1;117.1774;29.9346;14
								pif4cdfQ;1;L;L1;76.2184;20.7718;14
								pif4cdfQ;2;L;L1;145.712;23.1338;14
								pif4cdfQ;3;L;L1;102.503;25.2712;14
								pif4cdfQ;4;L;L1;163.1736;27.9988;14
								cdfQ;1;L;L1;202.746;24.2668;15
								cdfQ;2;L;L1;110.978;21.4264;15
								cdfQ;3;L;L1;80.2742;24.0952;15
								cdfQ;4;L;L1;170.6836;21.2976;15
								Col0;2;L;L1;117.2544;22.616;15
								Col0;3;L;L1;131.1826;20.7904;15
								Col0;4;L;L1;102.9822;22.5094;15
								pif4;1;L;L1;93.0556;21.7678;15
								pif4;2;L;L1;106.7862;19.77532;15
								pif4;4;L;L1;124.5854;28.7442;15
								pif4cdfQ;1;L;L1;70.5622;19.54626;15
								pif4cdfQ;2;L;L1;177.1306;24.314;15
								pif4cdfQ;4;L;L1;166.2956;24.025;15
								cdfQ;2;L;L1;138.8756;23.1962;16
								cdfQ;3;L;L1;150.567;23.9514;16
								cdfQ;4;L;L1;191.0228;20.738;16
								Col0;2;L;L1;137.3224;23.6576;16
								Col0;3;L;L1;188.1334;21.3886;16
								Col0;4;L;L1;97.6034;21.945;16
								pif4;1;L;L1;87.8328;19.73298;16
								pif4;2;L;L1;149.1424;24.159;16
								pif4;4;L;L1;104.9048;23.3726;16
								pif4cdfQ;1;L;L1;90.8646;22.5822;16
								pif4cdfQ;4;L;L1;152.2892;25.4454;16
								cdfQ;2;L;L1;127.918;24.1112;17
								cdfQ;3;L;L1;171.2958;23.7764;17
								cdfQ;4;L;L1;198.5462;23.247;17
								Col0;3;L;L1;173.1818;20.9062;17
								Col0;4;L;L1;96.0832;21.7278;17
								pif4;1;L;L1;75.4566;20.2636;17
								pif4;2;L;L1;90.2968;20.8746;17
								pif4;4;L;L1;88.2086;24.9454;17
								pif4cdfQ;1;L;L1;125.4938;24.631;17
								pif4cdfQ;4;L;L1;151.9518;23.4288;17
								cdfQ;3;L;L1;109.2232;21.3338;18
								Col0;4;L;L1;98.3386;22.3196;18
								pif4;2;L;L1;74.4334;19.54128;18
								pif4cdfQ;1;L;L1;126.598;28.5118;18
								pif4cdfQ;4;L;L1;146.6374;21.2172;18
								cdfQ;3;L;L1;117.7418;26.226;19
								pif4cdfQ;1;L;L1;90.7288;28.7814;19
								cdfQ;3;L;L1;106.978;23.2692;20
								cdfQ;1;L;L2;69.2916;54.4504;1
								cdfQ;2;L;L2;67.64;34.041;1
								cdfQ;3;L;L2;34.176;30.092;1
								cdfQ;4;L;L2;97.6606;37.3002;1
								Col0;1;L;L2;95.4514;37.8836;1
								Col0;2;L;L2;61.0006;26.9876;1
								Col0;3;L;L2;97.3966;35.6092;1
								Col0;4;L;L2;27.7596;21.8718;1
								pif4;1;L;L2;30.8144;26.6802;1
								pif4;2;L;L2;118.9524;37.0168;1
								pif4;3;L;L2;75.9148;29.4206;1
								pif4;4;L;L2;67.7374;36.9216;1
								pif4cdfQ;1;L;L2;87.497;44.5554;1
								pif4cdfQ;3;L;L2;56.851;31.4136;1
								pif4cdfQ;4;L;L2;16.55742;8.09692;1
								cdfQ;1;L;L2;57.5618;41.4678;2
								cdfQ;2;L;L2;81.4108;33.1594;2
								cdfQ;3;L;L2;48.4774;26.2858;2
								cdfQ;4;L;L2;54.7476;26.5728;2
								Col0;1;L;L2;125.1134;44.1146;2
								Col0;2;L;L2;71.097;30.2418;2
								Col0;3;L;L2;68.5354;25.5104;2
								Col0;4;L;L2;60.9172;32.3194;2
								pif4;1;L;L2;49.4294;22.4642;2
								pif4;2;L;L2;63.5754;21.744;2
								pif4;3;L;L2;69.116;26.5374;2
								pif4;4;L;L2;95.983;45.0514;2
								pif4cdfQ;1;L;L2;87.4318;39.313;2
								pif4cdfQ;3;L;L2;58.9548;27.5426;2
								pif4cdfQ;4;L;L2;30.337;16.21694;2
								cdfQ;1;L;L2;58.6272;35.2444;3
								cdfQ;2;L;L2;62.6628;28.9924;3
								cdfQ;3;L;L2;29.7292;22.2978;3
								cdfQ;4;L;L2;52.7372;27.4956;3
								Col0;1;L;L2;94.3028;36.3514;3
								Col0;2;L;L2;78.067;31.4524;3
								Col0;3;L;L2;84.0938;32.5144;3
								Col0;4;L;L2;65.1384;30.328;3
								pif4;1;L;L2;46.4598;24.4448;3
								pif4;2;L;L2;59.8338;24.8292;3
								pif4;3;L;L2;64.932;26.5172;3
								pif4;4;L;L2;62.4312;30.9214;3
								pif4cdfQ;1;L;L2;73.9698;28.5646;3
								pif4cdfQ;3;L;L2;75.8956;27.7436;3
								pif4cdfQ;4;L;L2;23.1104;14.8049;3
								pif4cdfQ;4;L;L2;16.11812;7.3811;3
								pif4cdfQ;4;L;L2;14.84364;5.74108;3
								cdfQ;1;L;L2;76.3852;36.8096;4
								cdfQ;2;L;L2;83.69;29.5564;4
								cdfQ;3;L;L2;28.5138;20.8352;4
								cdfQ;3;L;L2;16.69054;6.58914;4
								cdfQ;3;L;L2;14.15284;7.88238;4
								cdfQ;4;L;L2;76.5318;32.4448;4
								Col0;1;L;L2;113.176;35.3264;4
								Col0;2;L;L2;99.2354;29.9818;4
								Col0;3;L;L2;86.1174;31.2872;4
								Col0;4;L;L2;55.6006;22.7772;4
								pif4;1;L;L2;54.6632;25.2322;4
								pif4;2;L;L2;146.5648;15.80972;4
								pif4;2;L;L2;26.348;12.0378;4
								pif4;3;L;L2;64.9596;27.6782;4
								pif4;4;L;L2;93.4064;37.6788;4
								pif4cdfQ;1;L;L2;93.8098;26.8224;4
								pif4cdfQ;3;L;L2;75.7352;25.0906;4
								pif4cdfQ;4;L;L2;33.23;14.36702;4
								cdfQ;1;L;L2;80.729;29.9868;5
								cdfQ;2;L;L2;76.8692;28.941;5
								cdfQ;3;L;L2;61.668;24.3372;5
								cdfQ;4;L;L2;96.9064;31.86;5
								Col0;1;L;L2;104.422;31.8544;5
								Col0;2;L;L2;111.3998;22.2662;5
								Col0;3;L;L2;103.3258;27.9888;5
								Col0;4;L;L2;60.6834;24.1354;5
								pif4;1;L;L2;53.751;18.34296;5
								pif4;1;L;L2;52.1686;12.80628;5
								pif4;2;L;L2;40.6604;18.2936;5
								pif4;3;L;L2;54.9568;21.779;5
								pif4;4;L;L2;100.1384;32.9372;5
								pif4cdfQ;1;L;L2;88.1992;22.9668;5
								pif4cdfQ;3;L;L2;93.95;31.465;5
								pif4cdfQ;4;L;L2;59.296;19.51524;5
								cdfQ;1;L;L2;74.3094;29.204;6
								cdfQ;2;L;L2;67.4248;22.5386;6
								cdfQ;3;L;L2;70.0152;27.1526;6
								cdfQ;4;L;L2;66.8964;25.4664;6
								Col0;1;L;L2;148.4184;31.861;6
								Col0;2;L;L2;142.6524;28.8592;6
								Col0;3;L;L2;146.4656;28.9426;6
								Col0;4;L;L2;67.3608;27.07;6
								pif4;1;L;L2;40.769;23.9276;6
								pif4;1;L;L2;17.95648;10.26484;6
								pif4;1;L;L2;16.63628;7.5346;6
								pif4;2;L;L2;68.3594;26.0886;6
								pif4;3;L;L2;96.6844;28.9218;6
								pif4;4;L;L2;82.6586;31.1918;6
								pif4cdfQ;1;L;L2;117.2494;29.001;6
								pif4cdfQ;3;L;L2;89.3824;25.0442;6
								pif4cdfQ;4;L;L2;83.2466;24.0376;6
								cdfQ;1;L;L2;95.0576;29.9728;7
								cdfQ;2;L;L2;105.9238;27.5798;7
								cdfQ;3;L;L2;105.2508;30.8194;7
								cdfQ;4;L;L2;69.0598;25.7194;7
								Col0;1;L;L2;128.009;28.9764;7
								Col0;2;L;L2;138.3222;26.9824;7
								Col0;3;L;L2;142.9966;27.8806;7
								Col0;4;L;L2;68.5564;27.9824;7
								pif4;1;L;L2;68.6654;23.7316;7
								pif4;2;L;L2;102.464;29.2038;7
								pif4;3;L;L2;92.1102;27.1436;7
								pif4;4;L;L2;79.623;29.9958;7
								pif4cdfQ;1;L;L2;82.0254;22.3378;7
								pif4cdfQ;3;L;L2;67.284;21.4208;7
								pif4cdfQ;4;L;L2;76.7232;20.7944;7
								cdfQ;1;L;L2;128.1358;31.9974;8
								cdfQ;2;L;L2;96.7964;25.3152;8
								cdfQ;3;L;L2;94.1696;26.89;8
								cdfQ;4;L;L2;117.0268;29.9268;8
								Col0;1;L;L2;123.1794;27.977;8
								Col0;2;L;L2;126.956;21.1336;8
								Col0;2;L;L2;10.59528;1.058216;8
								Col0;3;L;L2;165.904;27.2052;8
								Col0;4;L;L2;103.5772;28.6228;8
								pif4;1;L;L2;47.2934;20.3244;8
								pif4;2;L;L2;112.9198;23.8978;8
								pif4;3;L;L2;116.3858;27.3752;8
								pif4;4;L;L2;120.7558;33.7338;8
								pif4cdfQ;1;L;L2;117.4862;23.5272;8
								pif4cdfQ;3;L;L2;78.7778;23.7054;8
								pif4cdfQ;4;L;L2;76.541;18.75556;8
								cdfQ;1;L;L2;82.3214;23.841;9
								cdfQ;2;L;L2;72.6632;21.2782;9
								cdfQ;3;L;L2;109.812;30.4256;9
								cdfQ;4;L;L2;94.9374;26.4144;9
								Col0;1;L;L2;169.5142;30.103;9
								Col0;2;L;L2;215.846;23.2694;9
								Col0;3;L;L2;94.1094;19.42558;9
								Col0;4;L;L2;85.3364;27.6746;9
								pif4;1;L;L2;66.1212;21.7884;9
								pif4;2;L;L2;143.5418;28.0596;9
								pif4;3;L;L2;105.8346;26.805;9
								pif4;4;L;L2;97.2952;30.7846;9
								pif4cdfQ;1;L;L2;109.4446;21.3106;9
								pif4cdfQ;3;L;L2;74.9702;20.858;9
								pif4cdfQ;4;L;L2;123.5254;23.0426;9
								cdfQ;1;L;L2;14.05912;9.1352;10
								cdfQ;1;L;L2;12.71106;12.1836;10
								cdfQ;1;L;L2;83.1958;20.6926;10
								cdfQ;2;L;L2;84.444;21.629;10
								cdfQ;3;L;L2;68.9426;22.2654;10
								cdfQ;4;L;L2;101.1288;26.2028;10
								Col0;1;L;L2;145.4102;27.0262;10
								Col0;2;L;L2;198.0918;24.5276;10
								Col0;3;L;L2;129.647;22.342;10
								Col0;4;L;L2;75.8982;23.9592;10
								pif4;1;L;L2;81.3762;25.5502;10
								pif4;2;L;L2;98.7202;23.3764;10
								pif4;3;L;L2;127.6986;28.3624;10
								pif4;4;L;L2;109.9668;30.2246;10
								pif4cdfQ;1;L;L2;152.4168;15.98506;10
								pif4cdfQ;3;L;L2;91.0244;20.0394;10
								pif4cdfQ;4;L;L2;83.239;18.81442;10
								cdfQ;1;L;L2;108.5504;23.9058;11
								cdfQ;2;L;L2;131.3096;26.0578;11
								cdfQ;3;L;L2;82.5184;25.3642;11
								cdfQ;4;L;L2;81.1106;20.336;11
								Col0;1;L;L2;131.1294;22.4826;11
								Col0;2;L;L2;180.5898;24.3738;11
								Col0;3;L;L2;108.2284;23.235;11
								Col0;4;L;L2;74.6068;26.6632;11
								pif4;1;L;L2;97.38;27.6078;11
								pif4;2;L;L2;81.7792;22.6258;11
								pif4;3;L;L2;132.3316;27.591;11
								pif4;4;L;L2;130.8258;36.3268;11
								pif4cdfQ;1;L;L2;102.8222;16.202;11
								pif4cdfQ;3;L;L2;102.8626;23.352;11
								pif4cdfQ;4;L;L2;112.439;21.3614;11
								cdfQ;1;L;L2;91.9312;24.4694;12
								cdfQ;2;L;L2;128.2506;26.2262;12
								cdfQ;3;L;L2;103.037;28.4452;12
								cdfQ;4;L;L2;85.248;21.7858;12
								Col0;1;L;L2;181.0214;29.2344;12
								Col0;2;L;L2;161.0174;26.9262;12
								Col0;3;L;L2;104.6142;23.7406;12
								Col0;4;L;L2;101.49;30.419;12
								pif4;1;L;L2;73.178;21.5042;12
								pif4;2;L;L2;97.101;23.3198;12
								pif4;3;L;L2;174.8402;27.4838;12
								pif4;4;L;L2;116.8966;30.532;12
								pif4cdfQ;1;L;L2;127.9104;25.226;12
								pif4cdfQ;3;L;L2;101.0286;22.3784;12
								pif4cdfQ;4;L;L2;135.775;16.88568;12
								cdfQ;1;L;L2;70.61;20.3256;13
								cdfQ;2;L;L2;125.8228;27.5114;13
								cdfQ;3;L;L2;98.8418;25.9448;13
								cdfQ;4;L;L2;146.2418;27.1092;13
								Col0;1;L;L2;220.114;30.0056;13
								Col0;2;L;L2;126.593;22.5968;13
								Col0;3;L;L2;105.36;22.4436;13
								Col0;4;L;L2;130.0976;23.533;13
								pif4;1;L;L2;79.816;21.3198;13
								pif4;2;L;L2;155.055;24.281;13
								pif4;3;L;L2;139.4186;25.232;13
								pif4;4;L;L2;114.4982;27.0178;13
								pif4cdfQ;1;L;L2;100.8318;25.086;13
								pif4cdfQ;3;L;L2;110.7752;22.0392;13
								pif4cdfQ;4;L;L2;83.9572;10.42824;13
								cdfQ;1;L;L2;100.4142;23.638;14
								cdfQ;2;L;L2;162.6248;25.581;14
								cdfQ;3;L;L2;106.1344;26.662;14
								cdfQ;4;L;L2;153.645;25.8642;14
								Col0;1;L;L2;237.054;24.397;14
								Col0;2;L;L2;198.9586;57.7722;14
								Col0;3;L;L2;115.8336;23.1648;14
								Col0;4;L;L2;134.2656;22.6026;14
								pif4;1;L;L2;97.2594;23.005;14
								pif4;2;L;L2;103.2444;21.7106;14
								pif4;3;L;L2;104.3842;19.18854;14
								pif4;4;L;L2;101.0754;28.9612;14
								pif4cdfQ;1;L;L2;102.3932;26.658;14
								pif4cdfQ;3;L;L2;146.1066;19.7139;14
								pif4cdfQ;4;L;L2;109.0492;13.64984;14
								cdfQ;1;L;L2;133.9248;22.2334;15
								cdfQ;2;L;L2;217.228;22.8442;15
								cdfQ;3;L;L2;118.4902;23.617;15
								cdfQ;4;L;L2;126.214;25.7038;15
								Col0;3;L;L2;193.5068;20.6736;15
								Col0;4;L;L2;97.9786;20.2922;15
								pif4;1;L;L2;102.7138;21.8378;15
								pif4;2;L;L2;126.5662;23.176;15
								pif4;3;L;L2;140.457;24.181;15
								pif4;4;L;L2;110.6296;26.315;15
								pif4cdfQ;1;L;L2;114.5346;20.3962;15
								pif4cdfQ;3;L;L2;120.934;19.12298;15
								pif4cdfQ;4;L;L2;77.58;8.56242;15
								cdfQ;1;L;L2;116.9292;19.7777;16
								cdfQ;2;L;L2;190.0144;24.9302;16
								cdfQ;3;L;L2;112.4744;23.0142;16
								cdfQ;4;L;L2;175.3548;26.5914;16
								Col0;4;L;L2;92.4312;22.209;16
								pif4;1;L;L2;111.4734;21.4546;16
								pif4;2;L;L2;132.081;25.6722;16
								pif4;3;L;L2;158.86;19.86516;16
								pif4;4;L;L2;134.099;23.6824;16
								pif4cdfQ;4;L;L2;105.1068;14.86716;16
								cdfQ;1;L;L2;190.231;19.5839;17
								cdfQ;3;L;L2;170.9532;24.6478;17
								cdfQ;4;L;L2;230.472;26.1832;17
								Col0;4;L;L2;110.536;20.4124;17
								pif4;1;L;L2;108.9118;23.8506;17
								pif4cdfQ;4;L;L2;179.6456;19.2319;17
								cdfQ;3;L;L2;134.733;22.5258;18
								pif4;1;L;L2;121.6948;23.5132;18
								pif4cdfQ;4;L;L2;144.2634;15.73912;18
								cdfQ;1;S;S1;28.6388;15.55692;1
								cdfQ;2;S;S1;49.294;17.57118;1
								cdfQ;3;S;S1;22.622;18.17808;1
								cdfQ;4;S;S1;26.9016;16.2854;1
								Col0;1;S;S1;34.8776;18.0618;1
								Col0;2;S;S1;59.6554;17.1075;1
								Col0;3;S;S1;66.2126;33.8844;1
								Col0;4;S;S1;70.8368;23.6116;1
								pif4;1;S;S1;27.3994;26.108;1
								pif4;2;S;S1;42.0652;20.0898;1
								pif4;3;S;S1;60.3684;20.189;1
								pif4;4;S;S1;74.7422;44.875;1
								pif4cdfQ;1;S;S1;28.6674;17.16288;1
								pif4cdfQ;2;S;S1;23.2884;10.71724;1
								pif4cdfQ;3;S;S1;39.7984;13.8662;1
								pif4cdfQ;4;S;S1;45.3708;20.2318;1
								cdfQ;1;S;S1;33.5226;19.91234;2
								cdfQ;2;S;S1;35.0776;13.85674;2
								cdfQ;3;S;S1;27.1202;19.41554;2
								cdfQ;4;S;S1;37.0268;13.45984;2
								Col0;1;S;S1;46.922;21.5446;2
								Col0;2;S;S1;40.4342;9.75608;2
								Col0;3;S;S1;28.2192;18.3773;2
								Col0;4;S;S1;47.3128;19.59488;2
								pif4;1;S;S1;31.8774;23.2754;2
								pif4;2;S;S1;53.2088;7.63626;2
								pif4;3;S;S1;43.487;17.60218;2
								pif4;4;S;S1;50.2274;22.4144;2
								pif4cdfQ;1;S;S1;43.3134;15.18604;2
								pif4cdfQ;2;S;S1;32.9622;15.70772;2
								pif4cdfQ;3;S;S1;40.7568;15.53132;2
								pif4cdfQ;4;S;S1;39.2916;26.6844;2
								cdfQ;1;S;S1;25.4574;19.60596;3
								cdfQ;2;S;S1;33.279;16.25264;3
								cdfQ;3;S;S1;31.2818;21.6612;3
								cdfQ;4;S;S1;30.9554;18.60126;3
								Col0;1;S;S1;31.2512;17.55736;3
								Col0;2;S;S1;66.8808;13.33248;3
								Col0;3;S;S1;39.547;16.482;3
								Col0;4;S;S1;48.964;18.73256;3
								pif4;1;S;S1;45.3474;27.0448;3
								pif4;2;S;S1;69.206;18.14198;3
								pif4;3;S;S1;39.201;17.51782;3
								pif4;4;S;S1;89.0858;26.5136;3
								pif4cdfQ;1;S;S1;31.47;14.83216;3
								pif4cdfQ;2;S;S1;42.8956;14.7744;3
								pif4cdfQ;3;S;S1;41.3004;14.77248;3
								pif4cdfQ;4;S;S1;31.4796;24.1782;3
								cdfQ;1;S;S1;42.5836;21.8252;4
								cdfQ;2;S;S1;27.0966;13.35338;4
								cdfQ;3;S;S1;47.6658;19.29868;4
								cdfQ;4;S;S1;33.0934;19.84122;4
								Col0;1;S;S1;36.4572;19.57798;4
								Col0;2;S;S1;53.277;11.87824;4
								Col0;3;S;S1;36.7576;15.2215;4
								Col0;4;S;S1;49.5256;16.3062;4
								pif4;1;S;S1;16.17996;10.76706;4
								pif4;1;S;S1;33.9418;19.34986;4
								pif4;2;S;S1;54.2396;17.71998;4
								pif4;3;S;S1;22.3644;8.99554;4
								pif4;3;S;S1;21.161;10.09332;4
								pif4;4;S;S1;53.3332;11.5481;4
								pif4cdfQ;1;S;S1;33.0234;15.80204;4
								pif4cdfQ;2;S;S1;37.7242;14.34082;4
								pif4cdfQ;3;S;S1;33.8504;10.63624;4
								pif4cdfQ;4;S;S1;64.553;20.7316;4
								cdfQ;1;S;S1;71.2934;23.2324;5
								cdfQ;2;S;S1;37.6324;18.95096;5
								cdfQ;3;S;S1;55.683;17.97684;5
								cdfQ;4;S;S1;64.0734;17.91394;5
								Col0;1;S;S1;42.3396;15.00826;5
								Col0;2;S;S1;50.9478;10.5803;5
								Col0;3;S;S1;61.6942;15.0405;5
								Col0;4;S;S1;51.8966;17.9364;5
								pif4;1;S;S1;15.71144;8.82318;5
								pif4;1;S;S1;45.4616;26.4506;5
								pif4;2;S;S1;128.2666;47.4426;5
								pif4;3;S;S1;31.773;15.97658;5
								pif4;4;S;S1;67.981;16.99462;5
								pif4cdfQ;1;S;S1;23.2426;12.21102;5
								pif4cdfQ;2;S;S1;31.0566;15.0773;5
								pif4cdfQ;3;S;S1;39.8462;12.72554;5
								pif4cdfQ;4;S;S1;40.42;15.0199;5
								cdfQ;1;S;S1;62.6874;21.4198;6
								cdfQ;2;S;S1;26.4356;11.60492;6
								cdfQ;3;S;S1;27.572;14.85352;6
								cdfQ;4;S;S1;56.4794;18.84614;6
								Col0;1;S;S1;32.4928;12.22318;6
								Col0;2;S;S1;66.7248;11.2561;6
								Col0;3;S;S1;41.0608;16.62608;6
								Col0;4;S;S1;14.95044;9.56868;6
								Col0;4;S;S1;15.2321;5.30552;6
								pif4;1;S;S1;44.4028;24.6734;6
								pif4;2;S;S1;57.9402;13.58026;6
								pif4;3;S;S1;37.9174;14.93764;6
								pif4;4;S;S1;84.4736;15.6572;6
								pif4cdfQ;1;S;S1;30.5604;11.79348;6
								pif4cdfQ;2;S;S1;35.3322;13.202;6
								pif4cdfQ;3;S;S1;38.2256;10.28286;6
								pif4cdfQ;4;S;S1;24.8582;12.82626;6
								cdfQ;1;S;S1;55.098;14.1583;7
								cdfQ;1;S;S1;44.3826;11.87326;7
								cdfQ;2;S;S1;27.9148;15.60416;7
								cdfQ;3;S;S1;26.0132;13.31578;7
								cdfQ;4;S;S1;19.8173;7.62428;7
								cdfQ;4;S;S1;20.5448;8.14178;7
								Col0;1;S;S1;43.3312;13.778;7
								Col0;2;S;S1;90.0088;14.85234;7
								Col0;3;S;S1;33.3534;17.65482;7
								Col0;4;S;S1;32.9598;17.37894;7
								pif4;1;S;S1;60.2116;24.6276;7
								pif4;2;S;S1;56.3976;17.30116;7
								pif4;3;S;S1;42.9472;17.32698;7
								pif4;4;S;S1;65.3382;13.08026;7
								pif4cdfQ;1;S;S1;34.609;12.81122;7
								pif4cdfQ;2;S;S1;34.8648;14.51126;7
								pif4cdfQ;3;S;S1;35.5516;11.41118;7
								pif4cdfQ;4;S;S1;46.7464;15.15506;7
								cdfQ;1;S;S1;51.1192;21.1296;8
								cdfQ;1;S;S1;13.86738;7.11188;8
								cdfQ;1;S;S1;17.72342;7.6368;8
								cdfQ;2;S;S1;12.23818;5.85208;8
								cdfQ;2;S;S1;24.8342;15.7855;8
								cdfQ;3;S;S1;18.3755;11.7191;8
								cdfQ;4;S;S1;41.6776;16.52156;8
								cdfQ;4;S;S1;7.02992;4.17622;8
								cdfQ;4;S;S1;7.63596;4.48908;8
								Col0;1;S;S1;43.2348;15.2466;8
								Col0;2;S;S1;74.4158;10.72356;8
								Col0;3;S;S1;30.8376;16.38964;8
								Col0;4;S;S1;41.4174;18.42178;8
								pif4;1;S;S1;44.0296;18.07716;8
								pif4;2;S;S1;48.9886;14.84098;8
								pif4;3;S;S1;52.2248;13.1808;8
								pif4;4;S;S1;90.5064;16.62508;8
								pif4cdfQ;1;S;S1;33.6802;14.39004;8
								pif4cdfQ;2;S;S1;67.9414;18.40754;8
								pif4cdfQ;3;S;S1;51.6144;10.32156;8
								pif4cdfQ;4;S;S1;50.3;15.92374;8
								cdfQ;1;S;S1;36.1666;17.71616;9
								cdfQ;2;S;S1;33.2854;14.54632;9
								cdfQ;2;S;S1;13.5501;5.0483;9
								cdfQ;3;S;S1;26.063;10.84988;9
								cdfQ;4;S;S1;59.3132;15.22586;9
								Col0;1;S;S1;57.683;14.8346;9
								Col0;2;S;S1;102.7726;12.61952;9
								Col0;3;S;S1;40.9846;16.93944;9
								Col0;4;S;S1;60.2884;15.72804;9
								pif4;1;S;S1;48.7786;21.861;9
								pif4;2;S;S1;92.1912;20.1534;9
								pif4;3;S;S1;56.0706;17.36666;9
								pif4;4;S;S1;65.1806;12.55632;9
								pif4cdfQ;1;S;S1;29.1044;12.32718;9
								pif4cdfQ;2;S;S1;34.354;17.2643;9
								pif4cdfQ;3;S;S1;49.4672;13.20012;9
								pif4cdfQ;4;S;S1;50.686;9.65264;9
								cdfQ;1;S;S1;41.9604;22.3816;10
								cdfQ;2;S;S1;29.8786;14.60764;10
								cdfQ;3;S;S1;33.8486;14.45674;10
								cdfQ;4;S;S1;41.4556;15.42858;10
								Col0;1;S;S1;53.529;20.4156;10
								Col0;2;S;S1;125.6148;14.06566;10
								Col0;3;S;S1;45.3606;17.81302;10
								Col0;4;S;S1;39.353;11.58118;10
								pif4;1;S;S1;38.834;14.34588;10
								pif4;2;S;S1;88.6104;18.15858;10
								pif4;3;S;S1;63.7878;18.84982;10
								pif4;4;S;S1;71.8592;12.95448;10
								pif4cdfQ;1;S;S1;29.9452;13.49098;10
								pif4cdfQ;2;S;S1;33.3204;14.98518;10
								pif4cdfQ;3;S;S1;52.0328;12.0396;10
								pif4cdfQ;4;S;S1;40.222;12.58794;10
								cdfQ;1;S;S1;57.6868;20.4456;11
								cdfQ;2;S;S1;30.3832;16.07274;11
								cdfQ;3;S;S1;35.655;15.17384;11
								cdfQ;4;S;S1;81.2738;17.23232;11
								Col0;1;S;S1;55.31;16.96962;11
								Col0;2;S;S1;113.6122;13.60954;11
								Col0;3;S;S1;44.8644;18.40752;11
								Col0;4;S;S1;31.56;16.10064;11
								pif4;1;S;S1;45.369;19.03698;11
								pif4;2;S;S1;86.908;15.35656;11
								pif4;3;S;S1;70.9928;19.84744;11
								pif4;4;S;S1;113.3592;18.46314;11
								pif4cdfQ;1;S;S1;24.484;9.83622;11
								pif4cdfQ;2;S;S1;60.2364;13.34864;11
								pif4cdfQ;3;S;S1;63.5536;15.56778;11
								pif4cdfQ;4;S;S1;42.4746;12.73204;11
								cdfQ;1;S;S1;57.3016;20.7836;12
								cdfQ;2;S;S1;52.8888;16.3721;12
								cdfQ;3;S;S1;30.8238;6.79226;12
								cdfQ;3;S;S1;32.3398;7.30464;12
								cdfQ;4;S;S1;61.8328;13.6121;12
								cdfQ;4;S;S1;15.11024;6.05444;12
								cdfQ;4;S;S1;16.6969;5.6671;12
								Col0;1;S;S1;54.5098;13.79396;12
								Col0;2;S;S1;103.4794;11.43262;12
								Col0;3;S;S1;34.5348;19.30748;12
								Col0;4;S;S1;45.8484;16.17622;12
								Col0;4;S;S1;12.7267;7.52152;12
								Col0;4;S;S1;11.90206;4.14784;12
								pif4;1;S;S1;37.0286;13.4506;12
								pif4;2;S;S1;84.6496;17.76688;12
								pif4;3;S;S1;67.1588;15.496;12
								pif4;4;S;S1;81.7818;16.15608;12
								pif4cdfQ;1;S;S1;32.0634;9.9696;12
								pif4cdfQ;2;S;S1;72.1362;12.4775;12
								pif4cdfQ;3;S;S1;55.6824;13.38044;12
								pif4cdfQ;4;S;S1;51.5712;12.19978;12
								cdfQ;1;S;S1;65.9388;19.4026;13
								cdfQ;2;S;S1;59.4318;19.40008;13
								cdfQ;3;S;S1;28.6346;13.90946;13
								cdfQ;3;S;S1;9.11212;2.52428;13
								cdfQ;3;S;S1;7.1531;2.84566;13
								cdfQ;4;S;S1;65.251;9.8505;13
								Col0;1;S;S1;71.7214;15.70504;13
								Col0;2;S;S1;144.5366;17.77566;13
								Col0;3;S;S1;34.6048;13.95464;13
								Col0;4;S;S1;45.6754;10.94428;13
								pif4;1;S;S1;44.4244;19.89686;13
								pif4;2;S;S1;97.798;17.03584;13
								pif4;3;S;S1;88.2322;17.87936;13
								pif4;4;S;S1;80.7788;13.7151;13
								pif4cdfQ;1;S;S1;31.0816;15.29202;13
								pif4cdfQ;2;S;S1;47.987;15.03342;13
								pif4cdfQ;3;S;S1;77.5092;14.5039;13
								pif4cdfQ;4;S;S1;48.19;14.03574;13
								cdfQ;1;S;S1;60.1086;17.0923;14
								cdfQ;2;S;S1;51.3998;10.0583;14
								cdfQ;2;S;S1;15.72464;5.06408;14
								cdfQ;2;S;S1;14.78312;6.90536;14
								cdfQ;3;S;S1;28.1654;10.87986;14
								cdfQ;4;S;S1;77.413;13.34006;14
								Col0;1;S;S1;55.4396;15.94902;14
								Col0;2;S;S1;141.6004;13.86042;14
								Col0;3;S;S1;48.4632;19.57568;14
								Col0;4;S;S1;65.9084;18.98132;14
								pif4;1;S;S1;46.1414;11.63056;14
								pif4;2;S;S1;101.9396;19.37826;14
								pif4;3;S;S1;100.9646;18.7913;14
								pif4;4;S;S1;95.735;11.74518;14
								pif4cdfQ;1;S;S1;29.546;14.22998;14
								pif4cdfQ;2;S;S1;49.9356;15.11132;14
								pif4cdfQ;3;S;S1;75.294;14.96598;14
								pif4cdfQ;4;S;S1;46.5398;11.3208;14
								cdfQ;1;S;S1;78.2242;19.35756;15
								cdfQ;2;S;S1;54.613;15.65662;15
								cdfQ;3;S;S1;28.4166;12.75658;15
								cdfQ;4;S;S1;91.3466;10.87828;15
								Col0;1;S;S1;45.9746;13.04634;15
								Col0;2;S;S1;141.1244;16.13014;15
								Col0;3;S;S1;86.1656;32.5922;15
								Col0;4;S;S1;63.6342;18.33432;15
								pif4;1;S;S1;59.2782;17.70956;15
								pif4;2;S;S1;102.1512;16.04778;15
								pif4;3;S;S1;113.1046;21.5226;15
								pif4;4;S;S1;95.9066;19.27822;15
								pif4cdfQ;1;S;S1;31.8228;14.32976;15
								pif4cdfQ;2;S;S1;71.6318;16.71694;15
								pif4cdfQ;3;S;S1;89.9568;15.28114;15
								pif4cdfQ;4;S;S1;65.0318;11.6493;15
								cdfQ;1;S;S1;96.0106;20.299;16
								cdfQ;2;S;S1;44.2338;10.96642;16
								cdfQ;3;S;S1;24.557;6.91332;16
								cdfQ;4;S;S1;56.6452;9.61354;16
								Col0;1;S;S1;62.7966;16.0178;16
								Col0;2;S;S1;111.6422;16.15192;16
								Col0;3;S;S1;89.3504;18.71602;16
								Col0;4;S;S1;49.795;18.18818;16
								pif4;1;S;S1;69.5324;15.74446;16
								pif4;2;S;S1;110.2242;16.79104;16
								pif4;3;S;S1;116.3216;18.92274;16
								pif4;4;S;S1;106.7576;19.48944;16
								pif4cdfQ;1;S;S1;31.9158;16.47728;16
								pif4cdfQ;2;S;S1;50.5464;13.8811;16
								pif4cdfQ;3;S;S1;112.6418;15.13494;16
								pif4cdfQ;4;S;S1;51.7878;12.07036;16
								cdfQ;1;S;S1;69.2266;17.10422;17
								cdfQ;2;S;S1;50.1568;16.18682;17
								cdfQ;3;S;S1;30.2802;11.60594;17
								cdfQ;4;S;S1;94.9692;13.86898;17
								Col0;1;S;S1;87.1374;17.00038;17
								Col0;2;S;S1;103.4152;13.95788;17
								Col0;3;S;S1;89.6376;16.62694;17
								Col0;4;S;S1;54.7612;17.97968;17
								pif4;1;S;S1;73.5678;18.08402;17
								pif4;2;S;S1;102.7848;18.01912;17
								pif4;3;S;S1;109.1426;18.5341;17
								pif4;4;S;S1;123.6218;22.0734;17
								pif4cdfQ;1;S;S1;31.6398;12.90806;17
								pif4cdfQ;2;S;S1;43.1628;14.16142;17
								pif4cdfQ;3;S;S1;110.4116;14.29752;17
								pif4cdfQ;4;S;S1;54.3712;13.92384;17
								cdfQ;1;S;S1;73.555;17.16068;18
								cdfQ;2;S;S1;36.3664;12.18142;18
								cdfQ;3;S;S1;27.8296;9.55778;18
								cdfQ;4;S;S1;98.2448;13.879;18
								Col0;1;S;S1;101.7168;19.45842;18
								Col0;2;S;S1;204.936;20.1096;18
								Col0;3;S;S1;88.132;17.21626;18
								Col0;4;S;S1;84.8078;20.1188;18
								pif4;1;S;S1;64.803;16.78266;18
								pif4;2;S;S1;61.729;18.12764;18
								pif4;3;S;S1;140.859;21.2168;18
								pif4;4;S;S1;104.2468;18.95282;18
								pif4cdfQ;1;S;S1;31.4182;14.84668;18
								pif4cdfQ;2;S;S1;95.6712;14.1197;18
								pif4cdfQ;3;S;S1;139.012;18.57054;18
								pif4cdfQ;4;S;S1;82.5918;11.70308;18
								cdfQ;1;S;S1;73.7774;17.54774;19
								cdfQ;2;S;S1;73.9518;17.07592;19
								cdfQ;3;S;S1;31.2432;8.26648;19
								cdfQ;4;S;S1;82.236;13.70002;19
								Col0;1;S;S1;115.5522;18.33888;19
								Col0;2;S;S1;147.959;17.24094;19
								Col0;3;S;S1;108.5388;20.664;19
								Col0;4;S;S1;76.4262;16.20984;19
								pif4;1;S;S1;77.0938;17.35238;19
								pif4;2;S;S1;82.7058;20.0952;19
								pif4;3;S;S1;166.2438;22.3316;19
								pif4;4;S;S1;74.3626;22.289;19
								pif4cdfQ;1;S;S1;48.8832;13.96634;19
								pif4cdfQ;2;S;S1;66.6562;11.30514;19
								pif4cdfQ;3;S;S1;139.2768;18.85198;19
								pif4cdfQ;4;S;S1;50.692;11.1295;19
								cdfQ;1;S;S1;65.1544;15.76162;20
								cdfQ;2;S;S1;77.339;16.2798;20
								cdfQ;3;S;S1;25.6976;7.0356;20
								cdfQ;4;S;S1;109.7466;14.56604;20
								Col0;1;S;S1;106.3102;17.26016;20
								Col0;3;S;S1;156.9016;19.15008;20
								Col0;4;S;S1;69.217;16.6454;20
								pif4;1;S;S1;77.3194;15.89248;20
								pif4;3;S;S1;204.572;21.549;20
								pif4cdfQ;1;S;S1;42.8976;15.10714;20
								pif4cdfQ;2;S;S1;81.764;12.38222;20
								pif4cdfQ;4;S;S1;58.0442;12.88614;20
								cdfQ;1;S;S1;102.451;20.6182;21
								cdfQ;2;S;S1;66.2166;12.2037;21
								cdfQ;3;S;S1;58.0948;11.64016;21
								cdfQ;4;S;S1;142.2902;12.97018;21
								Col0;1;S;S1;109.3012;16.66346;21
								Col0;3;S;S1;120.4838;21.2668;21
								Col0;4;S;S1;66.0104;14.31284;21
								pif4;1;S;S1;86.6664;16.24752;21
								pif4cdfQ;1;S;S1;34.5078;11.61512;21
								pif4cdfQ;2;S;S1;120.7308;16.23934;21
								pif4cdfQ;4;S;S1;181.0076;26.705;21
								cdfQ;1;S;S1;75.8462;17.46306;22
								cdfQ;2;S;S1;119.023;17.54178;22
								cdfQ;3;S;S1;43.6278;11.98412;22
								cdfQ;4;S;S1;141.414;14.21492;22
								Col0;1;S;S1;72.8946;15.03384;22
								Col0;3;S;S1;104.6466;18.96652;22
								Col0;4;S;S1;88.0492;16.06684;22
								pif4cdfQ;1;S;S1;50.848;16.59054;22
								pif4cdfQ;2;S;S1;128.6658;16.26348;22
								pif4cdfQ;4;S;S1;189.6548;23.4962;22
								cdfQ;1;S;S1;89.3188;19.3777;23
								cdfQ;2;S;S1;133.7916;16.3109;23
								cdfQ;3;S;S1;38.8276;11.57214;23
								cdfQ;4;S;S1;142.4602;18.2927;23
								Col0;1;S;S1;84.5256;16.66176;23
								Col0;3;S;S1;97.4956;18.52858;23
								Col0;4;S;S1;89.5246;19.60086;23
								pif4cdfQ;1;S;S1;49.5254;12.17544;23
								pif4cdfQ;2;S;S1;159.931;22.7636;23
								pif4cdfQ;4;S;S1;145.0974;17.17574;23
								cdfQ;1;S;S1;94.265;19.44318;24
								cdfQ;2;S;S1;113.809;18.29932;24
								cdfQ;3;S;S1;83.4826;11.8131;24
								cdfQ;4;S;S1;121.7064;14.86942;24
								Col0;1;S;S1;205.606;16.39306;24
								Col0;3;S;S1;112.4644;20.2186;24
								Col0;4;S;S1;98.5822;21.4452;24
								pif4cdfQ;1;S;S1;67.0312;15.0882;24
								pif4cdfQ;4;S;S1;146.7662;18.47344;24
								cdfQ;1;S;S1;77.1076;20.1476;25
								cdfQ;2;S;S1;111.32;18.61836;25
								cdfQ;3;S;S1;61.0562;9.7677;25
								Col0;1;S;S1;146.9082;19.01734;25
								Col0;3;S;S1;107.563;16.69036;25
								Col0;4;S;S1;98.4832;21.4956;25
								pif4cdfQ;1;S;S1;72.3624;16.43822;25
								cdfQ;2;S;S1;88.667;17.78192;26
								cdfQ;3;S;S1;51.3346;12.28102;26
								Col0;1;S;S1;96.0822;18.74818;26
								Col0;4;S;S1;112.1916;21.4048;26
								pif4cdfQ;1;S;S1;82.7308;17.7789;26
								cdfQ;2;S;S1;110.9148;15.62594;27
								cdfQ;3;S;S1;74.7482;16.1991;27
								Col0;1;S;S1;229.264;21.7742;27
								pif4cdfQ;1;S;S1;139.2904;17.74246;27
								cdfQ;2;S;S1;146.4238;19.04268;28
								cdfQ;3;S;S1;58.0588;12.52504;28
								pif4cdfQ;1;S;S1;123.0156;19.50292;28
								cdfQ;3;S;S1;84.1682;14.73646;29
								pif4cdfQ;1;S;S1;113.3042;21.5272;29
								cdfQ;3;S;S1;111.3312;16.94036;30
								pif4cdfQ;1;S;S1;125.2492;19.52286;30
								cdfQ;3;S;S1;84.8332;15.5651;31
								cdfQ;3;S;S1;90.1966;17.72438;32
								cdfQ;3;S;S1;106.0842;20.2018;33
								cdfQ;3;S;S1;126.1822;17.60756;34
