# Supplementary material for: PIF4 enhances DNA binding of CDF2 to co-regulate target gene expression and promote Arabidopsis hypocotyl cell elongation
Source: Nat Plants. 2022 Aug 15;8(9):1082–93. doi: 10.1038/s41477-022-01213-y (PMC9477738; doi:10.1038/s41477-022-01213-y)
Supplement: Source Data Fig. 4 — Statistical source data. [file 41477_2022_1213_MOESM5_ESM.xlsx]

## Sheet: Sheet1
Figure 4b								Figure 4c
Efficiency (% of input)
	HA-CDF2; cdf2	HA-CDF2;cdf2 pif4	Replicate					Genotype	Col-0-coty	HA-CDF2 (#3); cdf2-coty	HA-CDF2(#3); cdf2 pif4-coty
YUCC8-1	0.00114923	0.00128781	1					Relative expression level	1	1.16798	0.391669	Average
YUCC8-1	0.000971868	0.00117875	2						1	1.08756	0.359679	replicate-1
YUCC8-1	0.00094465	0.000842573	3						1	1.1721	0.369125	replicate-2
YUCC8-2	0.00318095	0.00302457	1						1	1.24429	0.446202	replicate-3
YUCC8-2	0.0028152	0.00373451	2
YUCC8-2	0.00132313	0.00174871	3
YUCC8-3	0.012206	0.0116599	1
YUCC8-3	0.0138217	0.0126173	2
YUCC8-3	0.00922981	0.00944507	3
YUCC8-4	0.0160245	0.0137053	1
YUCC8-4	0.0172762	0.0130356	2
YUCC8-4	0.0161566	0.0130233	3
YUCC8-5	0.0185333	0.0141703	1
YUCC8-5	0.0216707	0.0152995	2
YUCC8-5	0.0196665	0.0125603	3
YUCC8-6	0.0172528	0.011402	1
YUCC8-6	0.0204956	0.0132226	2
YUCC8-6	0.0203969	0.0119545	3
YUCC8-7	0.0135994	0.0101364	1
YUCC8-7	0.0159782	0.0118918	2
YUCC8-7	0.0134527	0.00839243	3
YUCC8-8	0.0108367	0.00985385	1
YUCC8-8	0.0124243	0.0092101	2
YUCC8-8	0.00988464	0.00891136	3
YUCC8-9	0.011303	0.00913809	1
YUCC8-9	0.0139072	0.00892631	2
YUCC8-9	0.0106442	0.00652384	3
