# Supplementary material for: PIF4 enhances DNA binding of CDF2 to co-regulate target gene expression and promote Arabidopsis hypocotyl cell elongation
Source: Nat Plants. 2022 Aug 15;8(9):1082–93. doi: 10.1038/s41477-022-01213-y (PMC9477738; doi:10.1038/s41477-022-01213-y)
Supplement: Source Data Extended Data Fig. 1 — Statistical source data. [file 41477_2022_1213_MOESM7_ESM.xlsx]

## Sheet: Extended Fig. 1
Extended Figure 1a								Extended Figure 1c								Extended Figure 1d
9-day old seedlings grown in SDs.								4-day old seedlings grown in Dark.								4-day old seedlings grown in dark
Light condition: 8hr Light/16hr Dark								Light condition: Dark								Light condition: Dark
Hypocotyl length (mm)								Hypocotyl length (mm)								Hook angle curvature (degrees)
Genotype	Col-0	pif4-2	cdfq	cdfq pif4				Genotype	Col-0	pif4-2	cdfq	cdfq pif4				Genotype	Col-0	pif4-2	cdfq	cdfq pif4
	2.84	1.99	2.36	2.15					6.86	6.62	6.65	6.63					170.69	161.37	155.12	149.05
	2.85	2.01	2.39	2.16					6.86	6.67	6.74	6.66					139.73	163.5	153.3	137.1
	2.86	2.03	2.41	2.17					6.87	6.71	6.95	6.71					154.95	164.37	151.2	165.54
	2.89	2.12	2.43	2.19					6.89	6.75	7	6.74					160.11	164.78	132.22	168.03
	2.93	2.13	2.45	2.21					6.94	6.77	7.02	6.78					149.54	158.06	153.51	139.59
	2.96	2.19	2.47	2.24					6.97	6.83	7.12	6.85					170.39	145.16	147.5	139.21
	2.99	2.23	2.49	2.26					6.99	6.88	7.12	6.88					147.51	140.97	160.1	139.2
	3.02	2.24	2.52	2.28					7.05	6.94	7.12	6.88					142.29	162.47	151.13	148.11
	3.04	2.28	2.54	2.29					7.09	7	7.14	6.92					139.81	165.56	154.34	154.23
	3.04	2.34	2.56	2.32					7.11	7.02	7.14	6.99					148.61	152.15	145.71	164.15
	3.04	2.39	2.57	2.35					7.14	7.03	7.19	7.06					136.9	151.56	135.98	152.55
	3.05	2.45	2.59	2.37					7.22	7.1	7.25	7.08					156.16	161.84	165.01	144.6
	3.05	2.47	2.6	2.41					7.27	7.12	7.26	7.11					140.57	168.5	145.66	133.41
	3.08	2.5	2.61	2.45					7.29	7.21	7.29	7.16					148.26	139.3	145	132.44
	3.12	2.52	2.62	2.48					7.33	7.25	7.32	7.18					160.12	163.54	139.05	156.6
	3.13	2.56	2.64	2.51					7.37	7.29	7.33	7.21					164.6	170.86	151.2	143.3
	3.15	2.56	2.65	2.53					7.42	7.33	7.51	7.27					149.26	161.83	152.62	160.08
	3.16	2.56	2.66	2.54					7.46	7.39	7.58	7.28					154.92	168.63	146.51	153.4
	3.17	2.59	2.66	2.56					7.51	7.41	7.6	7.31					157.08	158.07	150.23	166.59
	3.22	2.61	2.68	2.58					7.54	7.45	7.65	7.36					162.6	143.67	150.2	162.33
	3.26	2.63	2.7	2.61					7.58	7.52	7.65	7.38					149.15	159.64	152.8	132.24
	3.27	2.65	2.72	2.64					7.61	7.55	7.65	7.46					165.56	144.4	148.9	132.59
	3.27	2.66	2.74	2.65					7.65	7.58	7.71	7.52					138	154.2	167.23	169.21
	3.27	2.66	2.75	2.67					7.7	7.61	7.73	7.59					147.18	161.73	168.2	161.12
	3.35	2.67	2.76	2.69					7.75	7.62	7.74	7.67					145.3	154.72	156.43	134.3
	3.36	2.67	2.78	2.7					7.79	7.66	7.75	7.72					139.2	170.12	159.2	148.22
	3.38	2.68	2.79	2.7					7.82	7.7	7.84	7.77					165.35	151.25	137.21	172.1
	3.39	2.7	2.83	2.72					7.88	7.73	7.89	7.88					151.79	151.67	146.33	137.97
	3.45	2.71	2.86	2.74													138.51	162.35	139.21	169.66
																	143.67	158.63	167.15	170.21
																	154.21	162.34	149.45	167.25
																	145.25	161.25	127.48	145.39
																	162.36	153.24	155.78	156.58
																	146.66	146.58	156.71	155.6
																	169.57	152.53	156.8	143.33
																	152.59	151.02	147.77	170.1
																	158.2	148.08	164.91	163.22
