# Supplementary material for: PIF4 enhances DNA binding of CDF2 to co-regulate target gene expression and promote Arabidopsis hypocotyl cell elongation
Source: Nat Plants. 2022 Aug 15;8(9):1082–93. doi: 10.1038/s41477-022-01213-y (PMC9477738; doi:10.1038/s41477-022-01213-y)
Supplement: Source Data Extended Data Fig. 2 — Statistical source data. [file 41477_2022_1213_MOESM8_ESM.xlsx]

## Sheet: Extended Fig. 2
Extended Figure 2a										Extended Figure 2b									Extended Figure 2c
Light condition: 16hr Light/8hr Dark										Light condition: 8hr Light/16hr Dark
T3 transgenic plants										Hypocotyl length (mm)
Total leaf number (TLN)										9-day old seedlings
			CDF2::HA-CDF2;cdf2-1																Cotyledon		Hypocotyl
Genotype	Col-0	cdf2-1	#7	#3	#10				Genotype	Col-0	cdf2-1	CDF2::HA-CDF2 (#3)	CDF2::HA-CDF2 (#3); pif4						HA-CDF2(#3); cdf2	HA-CDF2(#3); cdf2 pif4	HA-CDF2(#3); cdf2	HA-CDF2(#3); cdf2 pif4
	20	12	23	26	40					2.49	2.53	3.49	2.07					Relative expression level	1	1.00038	1	1.02909	Average
	18	15	24	27	40					2.52	2.55	3.52	2.08						1	1.03775	1	0.920192	replicate-1
	22	14	22	25	39					2.63	2.58	3.54	2.09						1	1.03649	1	0.962496	replicate-2
	18	16	21	22	37					2.63	2.59	3.57	2.13						1	0.926903	1	1.20459	replicate-3
	17	17	20	23	39					2.73	2.61	3.59	2.13
	19	12	23	23	38					2.73	2.68	3.6	2.15
	18	16	22	24	38					2.78	2.69	3.61	2.16
	17	16	23	24	42					2.79	2.71	3.69	2.25
	16	16	21	27	35					2.81	2.76	3.69	2.27
	16	15	23	26	38					2.82	2.76	3.73	2.28
	16	17	23	23	39					2.86	2.8	3.74	2.29
	17	15	22	25	41					2.86	2.84	3.75	2.3
	19	17	23	26	41					2.95	2.9	3.77	2.36
	17	19	22	24						2.98	2.93	3.85	2.41
										2.98	2.95	3.88	2.47
										2.99	2.99	3.89	2.47
										3.02	2.99	3.96	2.52
										3.03	3.03	4	2.56
										3.04	3.05	4.03	2.57
										3.07	3.1	4.08	2.58
										3.09	3.11	4.09	2.59
										3.14	3.11	4.11	2.61
										3.22	3.13	4.12	2.62
										3.24	3.13	4.12	2.63
										3.24	3.13	4.16	2.64
										3.29	3.16	4.33	2.64
										3.31	3.25	4.34	2.65
										3.33	3.31	4.37	2.69
										3.42	3.37	4.38	2.69
										3.51			2.72
